# Supplementary material for: Trichodermol (4α-hydr­oxy-12,13-epoxy­trichothec-9-ene)
Source: Acta Crystallogr Sect E Struct Rep Online. 2009 Oct 28;65(Pt 11):o2879. doi: 10.1107/S1600536809044080 (PMC2971347; doi:10.1107/S1600536809044080)
Supplement: Supplementary file 1 [file e-65-o2879-sup1.cif]

##############################################################################
###                                                                        ###
###        Electronic paper (Acta Crystallographica Section E)             ###
###                                                                        ###
##############################################################################
#                                                                            #
# This CIF contains the data in a paper accepted for publication in Acta     #
# Crystallographica Section E. It conforms to the requirements of Notes      #
# for Authors for Section E, and has been peer reviewed under the auspices   #
# of the IUCr Commission on Journals.                                        #
#                                                                            #
# Full details of the Crystallographic Information File format               #
# are given in the paper "The Crystallographic Information File (CIF):       #
# a New Standard Archive File for Crystallography" by S. R. Hall, F. H.      #
# Allen and I. D. Brown [Acta Cryst. (1991), A47, 655-685].                  #
#                                                                            #
# The current version of the core CIF dictionary is obtainable from          #
# ftp://ftp.iucr.org/pub/cif_core.dic. The current version number is 2.4.    #
#                                                                            #
# Software is freely available for graphical display of the structure(s) in  #
# this CIF.  For information consult the CIF home page http://www.iucr.org/  #
# cif/home.html                                                              #
#                                                                            #
# This file may be used for bona fide research purposes within the           #
# scientific community so long as proper attribution is given to the journal # 
# article from which it was obtained.                                        #
#                                                                            #
##############################################################################
                                             
data_global
_audit_creation_method     'by CrystalStructure 3.7.0'
_journal_date_recd_electronic     2009-10-15
_journal_date_accepted     2009-10-23
_journal_name_full     'Acta Crystallographica, Section E'
_journal_year     2009
_journal_volume     65
_journal_issue     11
_journal_page_first     o2879
_journal_page_last     o2879
_journal_paper_category     QO
_journal_coeditor_code     SI2217
_publ_contact_author_name     'Jin-Hao Zhao'
_publ_contact_author_address     'Zhejiang University, Hangzhou, China'
_publ_contact_author_email     'jinhaozhao@zju.edu.cn'
_publ_contact_author_fax     '086 571 86430193'
_publ_contact_author_phone     '0571-86971902'
_publ_section_title
;
Trichodermol (4\a-hydroxy-12,13-epoxytrichothec-9-ene)
;
loop_
    _publ_author_name
    _publ_author_address
    'Jing-Li Cheng'
;
College of Agriculture and Biotechnology,
Zhejiang University,
Hangzhou 310029,
People's Republic of China
;
    'Yong Zhou'
;
College of Agriculture and Biotechnology,
Zhejiang University,
Hangzhou 310029,
People's Republic of China
;
    'Fu-Cheng Lin'
;
Institute of Biotechnology,
Zhejiang University,
Hangzhou 310029,
People's Republic of China
;
    'Jin-Hao Zhao'
;
College of Agriculture and Biotechnology,
Zhejiang University,
Hangzhou 310029,
People's Republic of China
;
    'Guo-Nian Zhu'
;
College of Agriculture and Biotechnology,
Zhejiang University,
Hangzhou 310029,
People's Republic of China
;
_publ_section_synopsis     .
data_I
_chemical_name_systematic
;
4\a-hydroxy-12,13-epoxytrichothec-9-ene
;
_chemical_name_common
;
Trichodermol
;
_chemical_formula_moiety     'C15 H22 O3'
_chemical_formula_sum     'C15 H22 O3'
_chemical_formula_iupac     'C15 H22 O3'
_chemical_formula_weight     250.34
_chemical_melting_point     ?
_symmetry_cell_setting     monoclinic
_symmetry_space_group_name_H-M     'P 21'
_symmetry_space_group_name_Hall     'P 2yb'
loop_
    _symmetry_equiv_pos_site_id
    _symmetry_equiv_pos_as_xyz
    1 '+X,+Y,+Z'
    2 '-X,1/2+Y,-Z'
_cell_length_a     6.8284(2)
_cell_length_b     6.6209(3)
_cell_length_c     14.7170(6)
_cell_angle_alpha     90.0000
_cell_angle_beta     96.7507(11)
_cell_angle_gamma     90.0000
_cell_volume     660.74(4)
_cell_formula_units_Z     2
_cell_measurement_reflns_used     6124
_cell_measurement_theta_min     3.0
_cell_measurement_theta_max     27.4
_cell_measurement_temperature     296.0(10)
_exptl_crystal_description     'chunk'
_exptl_crystal_colour     'colorless'
_exptl_crystal_size_max     0.66
_exptl_crystal_size_mid     0.49
_exptl_crystal_size_min     0.28
_exptl_crystal_density_diffrn     1.258
_exptl_crystal_density_meas     ?
_exptl_crystal_density_method     'not measured'
_exptl_crystal_F_000     272.00
_exptl_absorpt_coefficient_mu     0.086
_exptl_absorpt_correction_type     multi-scan
_exptl_absorpt_process_details     '(ABSCOR; Higashi, 1995)'
_exptl_absorpt_correction_T_min     0.934
_exptl_absorpt_correction_T_max     0.976
_diffrn_ambient_temperature     296.0(10)
_diffrn_radiation_type     'Mo K\a'
_diffrn_radiation_wavelength     0.71075
_diffrn_measurement_device_type     'Rigaku R-AXIS RAPID IP'
_diffrn_measurement_method     \w
_diffrn_detector_area_resol_mean     10.00
_diffrn_reflns_number     6503
_diffrn_reflns_av_R_equivalents     0.018
_diffrn_reflns_theta_max     27.44
_diffrn_reflns_theta_full     27.50
_diffrn_measured_fraction_theta_max     0.999
_diffrn_measured_fraction_theta_full     0.994
_diffrn_reflns_limit_h_min     -7
_diffrn_reflns_limit_h_max     8
_diffrn_reflns_limit_k_min     -8
_diffrn_reflns_limit_k_max     8
_diffrn_reflns_limit_l_min     -19
_diffrn_reflns_limit_l_max     18
_refine_special_details
;
Refinement using all reflections. The weighted <i>R</i>-factor (<i>wR</i>) and
goodness of fit (<i>S</i>) are based on <i>F</i>^2^. <i>R</i>-factor (gt) are
based on <i>F</i>. The threshold expression of <i>F</i>^2^ > 2.0
\s(<i>F</i>^2^) is used only for calculating <i>R</i>-factor (gt).
;
_reflns_number_total     1634
_reflns_number_gt     1540
_reflns_threshold_expression     F^2^>2\s(F^2^)
_refine_ls_structure_factor_coef     Fsqd
_refine_ls_R_factor_gt     0.0340
_refine_ls_wR_factor_ref     0.0946
_refine_ls_goodness_of_fit_ref     1.002
_refine_ls_number_reflns     1634
_refine_ls_number_parameters     164
_refine_ls_hydrogen_treatment     constr
_refine_ls_weighting_scheme     calc
_refine_ls_weighting_details     'w = 1/[0.0012Fo^2^ + 1.5\s(Fo^2^)]/(4Fo^2^)'
_refine_ls_shift/su_max     0.0000
_refine_diff_density_max     0.17
_refine_diff_density_min     -0.15
_refine_ls_extinction_method     'Larson (1970), equation 22'
_refine_ls_extinction_coef      18E1(3)
loop_
    _atom_type_symbol
    _atom_type_description
    _atom_type_scat_dispersion_real
    _atom_type_scat_dispersion_imag
    _atom_type_scat_source
    'C' 'C' 0.003 0.002
;
International Tables for Crystallography
(1992, Vol. C, Tables 4.2.6.8 and 6.1.1.4)
;
    'H' 'H' 0.000 0.000
;
International Tables for Crystallography
(1992, Vol. C, Table 6.1.1.4)
;
    'O' 'O' 0.011 0.006
;
International Tables for Crystallography
(1992, Vol. C, Tables 4.2.6.8 and 6.1.1.4)
;
_computing_data_collection     'PROCESS-AUTO (Rigaku, 1998)'
_computing_cell_refinement     'PROCESS-AUTO (Rigaku, 1998)'
_computing_data_reduction     'CrystalStructure (Rigaku/MSC, 2002)'
_computing_structure_solution     'SIR97 (Altomare <i>et al.</i>,  1993)'
_computing_structure_refinement     'CRYSTALS (Watkin <i>et al.</i>,  1996)'
_computing_molecular_graphics     'ORTEP-3 for Windows (Farrugia, 1997)'
_computing_publication_material
                                'WinGX (Farrugia, 1999) and PLATON (Spek, 2009)'
loop_
    _atom_site_type_symbol
    _atom_site_label
    _atom_site_fract_x
    _atom_site_fract_y
    _atom_site_fract_z
    _atom_site_U_iso_or_equiv
    _atom_site_adp_type
    _atom_site_calc_flag
    _atom_site_refinement_flags
    _atom_site_occupancy
    _atom_site_disorder_assembly
    _atom_site_disorder_group
    O O1 0.84609(16) 0.3577(2) 0.83213(8) 0.0329(3) Uani d . 1.00 . .
    O O2 0.9112(2) 0.9341(2) 0.83678(11) 0.0535(4) Uani d . 1.00 . .
    O O3 0.44991(17) 0.5728(2) 0.95141(8) 0.0428(3) Uani d . 1.00 . .
    C C1 0.8680(2) 0.4910(2) 0.75578(11) 0.0295(4) Uani d . 1.00 . .
    C C2 0.9296(2) 0.3595(3) 0.68075(12) 0.0389(4) Uani d . 1.00 . .
    C C3 0.8120(2) 0.3061(3) 0.60656(12) 0.0423(5) Uani d . 1.00 . .
    C C4 0.5978(2) 0.3670(3) 0.59348(12) 0.0484(5) Uani d . 1.00 . .
    C C5 0.5275(2) 0.4606(3) 0.67912(12) 0.0394(4) Uani d . 1.00 . .
    C C6 0.6784(2) 0.6115(2) 0.72646(11) 0.0307(4) Uani d . 1.00 . .
    C C7 0.6045(2) 0.7082(2) 0.81427(11) 0.0298(4) Uani d . 1.00 . .
    C C8 0.7735(2) 0.8181(2) 0.87935(12) 0.0374(4) Uani d . 1.00 . .
    C C9 0.8824(2) 0.6492(3) 0.93698(12) 0.0398(4) Uani d . 1.00 . .
    C C10 0.7723(2) 0.4555(3) 0.90883(11) 0.0326(4) Uani d . 1.00 . .
    C C11 0.5685(2) 0.5348(2) 0.87747(11) 0.0294(4) Uani d . 1.00 . .
    C C12 0.3896(2) 0.4194(3) 0.88380(12) 0.0418(5) Uani d . 1.00 . .
    C C13 0.8819(4) 0.1859(4) 0.52998(14) 0.0596(6) Uani d . 1.00 . .
    C C14 0.7229(3) 0.7762(3) 0.65783(14) 0.0505(5) Uani d . 1.00 . .
    C C15 0.4273(2) 0.8481(3) 0.79217(14) 0.0485(5) Uani d . 1.00 . .
    H H1 0.9748 0.5866 0.7745 0.035 Uiso c R 1.00 . .
    H H2 1.0589 0.3125 0.6868 0.047 Uiso c R 1.00 . .
    H H8 0.7109 0.9068 0.9207 0.045 Uiso c R 1.00 . .
    H H10 0.7711 0.3629 0.9607 0.039 Uiso c R 1.00 . .
    H H41 0.5787 0.4649 0.5442 0.058 Uiso c R 1.00 . .
    H H42 0.5188 0.2479 0.5769 0.058 Uiso c R 1.00 . .
    H H51 0.4041 0.5308 0.6617 0.047 Uiso c R 1.00 . .
    H H52 0.5066 0.3534 0.7219 0.047 Uiso c R 1.00 . .
    H H91 1.0183 0.6401 0.9241 0.048 Uiso c R 1.00 . .
    H H92 0.8794 0.6749 1.0017 0.048 Uiso c R 1.00 . .
    H H121 0.3980 0.2778 0.9006 0.050 Uiso c R 1.00 . .
    H H122 0.2745 0.4411 0.8396 0.050 Uiso c R 1.00 . .
    H H131 0.8038 0.0656 0.5201 0.072 Uiso c R 1.00 . .
    H H132 1.0178 0.1497 0.5458 0.072 Uiso c R 1.00 . .
    H H133 0.8688 0.2656 0.4751 0.072 Uiso c R 1.00 . .
    H H141 0.7607 0.7139 0.6036 0.061 Uiso c R 1.00 . .
    H H142 0.8285 0.8602 0.6850 0.061 Uiso c R 1.00 . .
    H H143 0.6072 0.8572 0.6421 0.061 Uiso c R 1.00 . .
    H H151 0.3317 0.7839 0.7485 0.058 Uiso c R 1.00 . .
    H H152 0.4697 0.9723 0.7670 0.058 Uiso c R 1.00 . .
    H H153 0.3691 0.8760 0.8471 0.058 Uiso c R 1.00 . .
    H H201 0.8723 1.0539 0.8294 0.066 Uiso c R 1.00 . .
loop_
    _atom_site_aniso_label
    _atom_site_aniso_U_11
    _atom_site_aniso_U_22
    _atom_site_aniso_U_33
    _atom_site_aniso_U_12
    _atom_site_aniso_U_13
    _atom_site_aniso_U_23
    O1 0.0392(5) 0.0274(6) 0.0324(5) 0.0083(5) 0.0063(4) -0.0003(5)
    O2 0.0587(8) 0.0287(7) 0.0781(10) -0.0102(7) 0.0296(7) -0.0093(7)
    O3 0.0493(7) 0.0455(8) 0.0377(6) 0.0024(6) 0.0226(5) -0.0016(6)
    C1 0.0308(7) 0.0267(9) 0.0320(7) -0.0024(6) 0.0076(5) -0.0016(6)
    C2 0.0398(8) 0.0335(10) 0.0466(9) -0.0012(8) 0.0179(7) -0.0075(8)
    C3 0.0633(10) 0.0326(10) 0.0344(9) -0.0079(9) 0.0207(8) -0.0044(8)
    C4 0.0632(11) 0.0501(13) 0.0308(8) -0.0053(11) 0.0004(7) -0.0065(9)
    C5 0.0381(7) 0.0463(12) 0.0330(8) 0.0009(8) 0.0007(6) 0.0002(9)
    C6 0.0386(7) 0.0272(9) 0.0273(7) 0.0021(7) 0.0083(5) 0.0025(6)
    C7 0.0336(7) 0.0241(8) 0.0329(8) 0.0043(6) 0.0093(5) 0.0022(7)
    C8 0.0424(8) 0.0303(10) 0.0419(9) -0.0012(7) 0.0153(7) -0.0106(8)
    C9 0.0393(8) 0.0459(11) 0.0337(8) 0.0021(8) 0.0023(6) -0.0101(8)
    C10 0.0383(7) 0.0342(10) 0.0254(7) 0.0076(7) 0.0049(5) 0.0043(7)
    C11 0.0343(7) 0.0293(9) 0.0261(7) 0.0030(7) 0.0103(5) 0.0001(7)
    C12 0.0393(8) 0.0427(11) 0.0455(9) -0.0034(8) 0.0145(7) 0.0013(9)
    C13 0.0909(15) 0.0460(13) 0.0478(11) -0.0127(13) 0.0322(11) -0.0138(11)
    C14 0.0785(13) 0.0354(11) 0.0413(10) 0.0041(10) 0.0229(9) 0.0086(9)
    C15 0.0516(9) 0.0397(12) 0.0563(11) 0.0188(10) 0.0144(8) 0.0089(10)
_geom_special_details
;
ENTER SPECIAL DETAILS OF THE MOLECULAR GEOMETRY
;
loop_
    _geom_bond_atom_site_label_1
    _geom_bond_atom_site_label_2
    _geom_bond_site_symmetry_1
    _geom_bond_site_symmetry_2
    _geom_bond_distance
    _geom_bond_publ_flag
    O1 C1 . . 1.450(2) ?
    O1 C10 . . 1.443(2) ?
    O2 C8 . . 1.416(2) ?
    O3 C11 . . 1.453(2) ?
    O3 C12 . . 1.447(2) ?
    C1 C2 . . 1.504(2) ?
    C1 C6 . . 1.539(2) ?
    C2 C3 . . 1.325(2) ?
    C3 C4 . . 1.508(2) ?
    C3 C13 . . 1.503(3) ?
    C4 C5 . . 1.531(2) ?
    C5 C6 . . 1.542(2) ?
    C6 C7 . . 1.577(2) ?
    C6 C14 . . 1.541(2) ?
    C7 C8 . . 1.587(2) ?
    C7 C11 . . 1.516(2) ?
    C7 C15 . . 1.528(2) ?
    C8 C9 . . 1.541(2) ?
    C9 C10 . . 1.520(2) ?
    C10 C11 . . 1.508(2) ?
    C11 C12 . . 1.453(2) ?
    O2 H201 . . 0.840 ?
    C1 H1 . . 0.980 ?
    C2 H2 . . 0.930 ?
    C4 H41 . . 0.970 ?
    C4 H42 . . 0.970 ?
    C5 H51 . . 0.970 ?
    C5 H52 . . 0.970 ?
    C8 H8 . . 0.980 ?
    C9 H91 . . 0.970 ?
    C9 H92 . . 0.970 ?
    C10 H10 . . 0.980 ?
    C12 H121 . . 0.970 ?
    C12 H122 . . 0.970 ?
    C13 H131 . . 0.960 ?
    C13 H132 . . 0.960 ?
    C13 H133 . . 0.960 ?
    C14 H141 . . 0.960 ?
    C14 H142 . . 0.960 ?
    C14 H143 . . 0.960 ?
    C15 H151 . . 0.960 ?
    C15 H152 . . 0.960 ?
    C15 H153 . . 0.960 ?
loop_
    _geom_angle_atom_site_label_1
    _geom_angle_atom_site_label_2
    _geom_angle_atom_site_label_3
    _geom_angle_site_symmetry_1
    _geom_angle_site_symmetry_2
    _geom_angle_site_symmetry_3
    _geom_angle
    _geom_angle_publ_flag
    C1 O1 C10 . . . 114.24(13) ?
    C11 O3 C12 . . . 60.14(11) ?
    O1 C1 C2 . . . 106.26(14) ?
    O1 C1 C6 . . . 111.87(12) ?
    C2 C1 C6 . . . 113.14(12) ?
    C1 C2 C3 . . . 124.36(16) ?
    C2 C3 C4 . . . 121.26(18) ?
    C2 C3 C13 . . . 122.95(18) ?
    C4 C3 C13 . . . 115.78(17) ?
    C3 C4 C5 . . . 113.36(15) ?
    C4 C5 C6 . . . 112.11(15) ?
    C1 C6 C5 . . . 106.63(14) ?
    C1 C6 C7 . . . 108.69(12) ?
    C1 C6 C14 . . . 109.07(15) ?
    C5 C6 C7 . . . 111.85(13) ?
    C5 C6 C14 . . . 109.60(14) ?
    C7 C6 C14 . . . 110.88(15) ?
    C6 C7 C8 . . . 113.63(13) ?
    C6 C7 C11 . . . 106.61(14) ?
    C6 C7 C15 . . . 113.16(13) ?
    C8 C7 C11 . . . 97.80(12) ?
    C8 C7 C15 . . . 110.62(15) ?
    C11 C7 C15 . . . 114.07(14) ?
    O2 C8 C7 . . . 117.07(15) ?
    O2 C8 C9 . . . 109.54(14) ?
    C7 C8 C9 . . . 105.64(15) ?
    C8 C9 C10 . . . 105.72(13) ?
    O1 C10 C9 . . . 112.64(14) ?
    O1 C10 C11 . . . 108.15(12) ?
    C9 C10 C11 . . . 101.46(15) ?
    O3 C11 C7 . . . 118.26(15) ?
    O3 C11 C10 . . . 113.99(12) ?
    O3 C11 C12 . . . 59.75(11) ?
    C7 C11 C10 . . . 103.95(13) ?
    C7 C11 C12 . . . 129.49(14) ?
    C10 C11 C12 . . . 123.35(16) ?
    O3 C12 C11 . . . 60.11(11) ?
    C8 O2 H201 . . . 110.7 ?
    O1 C1 H1 . . . 108.5 ?
    C2 C1 H1 . . . 108.5 ?
    C6 C1 H1 . . . 108.5 ?
    C1 C2 H2 . . . 117.8 ?
    C3 C2 H2 . . . 117.8 ?
    C3 C4 H41 . . . 108.5 ?
    C3 C4 H42 . . . 108.5 ?
    C5 C4 H41 . . . 108.5 ?
    C5 C4 H42 . . . 108.5 ?
    H41 C4 H42 . . . 109.5 ?
    C4 C5 H51 . . . 108.8 ?
    C4 C5 H52 . . . 108.8 ?
    C6 C5 H51 . . . 108.8 ?
    C6 C5 H52 . . . 108.8 ?
    H51 C5 H52 . . . 109.5 ?
    O2 C8 H8 . . . 108.1 ?
    C7 C8 H8 . . . 108.1 ?
    C9 C8 H8 . . . 108.1 ?
    C8 C9 H91 . . . 110.4 ?
    C8 C9 H92 . . . 110.4 ?
    C10 C9 H91 . . . 110.4 ?
    C10 C9 H92 . . . 110.4 ?
    H91 C9 H92 . . . 109.5 ?
    O1 C10 H10 . . . 111.4 ?
    C9 C10 H10 . . . 111.4 ?
    C11 C10 H10 . . . 111.4 ?
    O3 C12 H121 . . . 120.0 ?
    O3 C12 H122 . . . 120.0 ?
    C11 C12 H121 . . . 120.0 ?
    C11 C12 H122 . . . 120.0 ?
    H121 C12 H122 . . . 109.5 ?
    C3 C13 H131 . . . 109.5 ?
    C3 C13 H132 . . . 109.5 ?
    C3 C13 H133 . . . 109.5 ?
    H131 C13 H132 . . . 109.5 ?
    H131 C13 H133 . . . 109.5 ?
    H132 C13 H133 . . . 109.5 ?
    C6 C14 H141 . . . 109.5 ?
    C6 C14 H142 . . . 109.5 ?
    C6 C14 H143 . . . 109.5 ?
    H141 C14 H142 . . . 109.5 ?
    H141 C14 H143 . . . 109.5 ?
    H142 C14 H143 . . . 109.5 ?
    C7 C15 H151 . . . 109.5 ?
    C7 C15 H152 . . . 109.5 ?
    C7 C15 H153 . . . 109.5 ?
    H151 C15 H152 . . . 109.5 ?
    H151 C15 H153 . . . 109.5 ?
    H152 C15 H153 . . . 109.5 ?
loop_
    _geom_torsion_atom_site_label_1
    _geom_torsion_atom_site_label_2
    _geom_torsion_atom_site_label_3
    _geom_torsion_atom_site_label_4
    _geom_torsion_site_symmetry_1
    _geom_torsion_site_symmetry_2
    _geom_torsion_site_symmetry_3
    _geom_torsion_site_symmetry_4
    _geom_torsion
    _geom_torsion_publ_flag
    C1 O1 C10 C9 . . . . -48.89(16) ?
    C1 O1 C10 C11 . . . . 62.42(17) ?
    C10 O1 C1 C2 . . . . -175.48(11) ?
    C10 O1 C1 C6 . . . . -51.55(16) ?
    C12 O3 C11 C7 . . . . 121.49(16) ?
    C12 O3 C11 C10 . . . . -115.92(18) ?
    O1 C1 C2 C3 . . . . 105.4(2) ?
    O1 C1 C6 C5 . . . . -71.96(16) ?
    O1 C1 C6 C7 . . . . 48.78(17) ?
    O1 C1 C6 C14 . . . . 169.78(14) ?
    C2 C1 C6 C5 . . . . 48.01(18) ?
    C2 C1 C6 C7 . . . . 168.75(14) ?
    C2 C1 C6 C14 . . . . -70.25(19) ?
    C6 C1 C2 C3 . . . . -17.7(2) ?
    C1 C2 C3 C4 . . . . -3.0(3) ?
    C1 C2 C3 C13 . . . . 175.8(2) ?
    C2 C3 C4 C5 . . . . -9.8(3) ?
    C13 C3 C4 C5 . . . . 171.3(2) ?
    C3 C4 C5 C6 . . . . 43.1(2) ?
    C4 C5 C6 C1 . . . . -61.64(19) ?
    C4 C5 C6 C7 . . . . 179.67(15) ?
    C4 C5 C6 C14 . . . . 56.3(2) ?
    C1 C6 C7 C8 . . . . 47.34(19) ?
    C1 C6 C7 C11 . . . . -59.22(16) ?
    C1 C6 C7 C15 . . . . 174.58(15) ?
    C5 C6 C7 C8 . . . . 164.80(14) ?
    C5 C6 C7 C11 . . . . 58.24(16) ?
    C5 C6 C7 C15 . . . . -68.0(2) ?
    C14 C6 C7 C8 . . . . -72.54(18) ?
    C14 C6 C7 C11 . . . . -179.10(14) ?
    C14 C6 C7 C15 . . . . 54.7(2) ?
    C6 C7 C8 O2 . . . . 40.8(2) ?
    C6 C7 C8 C9 . . . . -81.40(17) ?
    C6 C7 C11 O3 . . . . -163.39(12) ?
    C6 C7 C11 C10 . . . . 69.08(15) ?
    C6 C7 C11 C12 . . . . -90.7(2) ?
    C8 C7 C11 O3 . . . . 79.03(15) ?
    C8 C7 C11 C10 . . . . -48.50(15) ?
    C8 C7 C11 C12 . . . . 151.67(18) ?
    C11 C7 C8 O2 . . . . 152.82(15) ?
    C11 C7 C8 C9 . . . . 30.61(16) ?
    C15 C7 C8 O2 . . . . -87.74(19) ?
    C15 C7 C8 C9 . . . . 150.05(15) ?
    C15 C7 C11 O3 . . . . -37.8(2) ?
    C15 C7 C11 C10 . . . . -165.28(15) ?
    C15 C7 C11 C12 . . . . 34.9(2) ?
    O2 C8 C9 C10 . . . . -129.73(15) ?
    C7 C8 C9 C10 . . . . -2.80(18) ?
    C8 C9 C10 O1 . . . . 88.78(16) ?
    C8 C9 C10 C11 . . . . -26.62(17) ?
    O1 C10 C11 O3 . . . . 159.65(14) ?
    O1 C10 C11 C7 . . . . -70.22(17) ?
    O1 C10 C11 C12 . . . . 91.20(19) ?
    C9 C10 C11 O3 . . . . -81.67(17) ?
    C9 C10 C11 C7 . . . . 48.45(16) ?
    C9 C10 C11 C12 . . . . -150.13(16) ?
    C7 C11 C12 O3 . . . . -103.3(2) ?
    C10 C11 C12 O3 . . . . 100.35(17) ?
loop_
    _geom_hbond_atom_site_label_D
    _geom_hbond_atom_site_label_H
    _geom_hbond_atom_site_label_A
    _geom_hbond_site_symmetry_D
    _geom_hbond_site_symmetry_H
    _geom_hbond_site_symmetry_A
    _geom_hbond_distance_DH
    _geom_hbond_distance_HA
    _geom_hbond_distance_DA
    _geom_hbond_angle_DHA
    _geom_hbond_publ_flag
    O2 H201 O1 . . 1_565 0.840 2.020 2.839(2) 164.9 yes
