# Supplementary material for: Trichodermol (4α-hydr­oxy-12,13-epoxy­trichothec-9-ene)
Source: Acta Crystallogr Sect E Struct Rep Online. 2009 Oct 28;65(Pt 11):o2879. doi: 10.1107/S1600536809044080 (PMC2971347; doi:10.1107/S1600536809044080)
Supplement: Supplementary file 2 [file e-65-o2879-Isup2.hkl]

# 
# h,k,l, Fc-squared, Fo-squared, sigma(Fo-squared) and status flag 
# 
data_I
_shelx_title '  MMTB' 
_shelx_refln_list_code          4 
_shelx_F_calc_maximum       82.92 
_exptl_crystal_F_000       214.00 
_reflns_d_resolution_high  0.7713 
 
loop_ 
 _symmetry_equiv_pos_as_xyz 
 'x, y, z' 
 '-x, y+1/2, -z' 
 
_cell_length_a     6.8284 
_cell_length_b     6.6209 
_cell_length_c    14.7170 
_cell_angle_alpha  90.000 
_cell_angle_beta   96.751 
_cell_angle_gamma  90.000 
 
_shelx_F_squared_multiplier     1.000 
 
loop_ 
 _refln_index_h 
 _refln_index_k 
 _refln_index_l 
 _refln_F_squared_calc 
 _refln_F_squared_meas 
 _refln_F_squared_sigma 
 _refln_observed_status 
   1   0   0      284.69      290.43      3.97 o 
   2   0   0      106.35       99.86      1.56 o 
   3   0   0      730.36      596.68    145.28 o 
   4   0   0      293.63      327.78      2.81 o 
   5   0   0        3.50        3.19      0.12 o 
   6   0   0       76.69       70.73      1.53 o 
   7   0   0        9.89       11.44      0.94 o 
   8   0   0        0.00       -0.26      0.60 o 
   1   1   0      654.87      632.62      5.61 o 
   2   1   0      282.34      294.41      3.91 o 
   3   1   0      123.54      128.24      0.85 o 
   4   1   0      229.73      240.25      2.80 o 
   5   1   0        7.19        7.92      0.24 o 
   6   1   0       17.30       17.97      0.32 o 
   7   1   0       25.63       24.00      0.41 o 
   8   1   0        0.41        0.59      0.59 o 
   0   2   0     1633.65     1634.58     30.35 o 
   1   2   0      189.64      208.63      1.40 o 
   2   2   0      427.94      459.36      2.89 o 
   3   2   0      124.66      132.76      0.85 o 
   4   2   0        2.16        1.78      0.05 o 
   5   2   0       55.27       48.55      0.59 o 
   6   2   0       15.55       15.56      0.51 o 
   7   2   0       10.52       10.47      0.38 o 
   8   2   0        0.17       -0.17      0.67 o 
   1   3   0      107.92      118.09      0.86 o 
   2   3   0       43.49       47.04      0.42 o 
   3   3   0      171.75      175.18      1.18 o 
   4   3   0      104.87       99.39      0.79 o 
   5   3   0       74.10       70.42      1.07 o 
   6   3   0        4.46        4.68      0.39 o 
   7   3   0        0.09       -0.15      0.23 o 
   8   3   0        7.19        7.93      1.21 o 
   0   4   0      151.06      129.36      1.60 o 
   1   4   0       94.46       95.98      0.80 o 
   2   4   0       35.39       39.39      0.47 o 
   3   4   0       10.78       12.43      0.26 o 
   4   4   0       62.51       67.11      0.58 o 
   5   4   0       24.43       22.83      0.47 o 
   6   4   0        3.57        3.56      0.42 o 
   7   4   0        5.00        6.11      0.47 o 
   1   5   0       32.74       36.57      0.51 o 
   2   5   0        2.83        2.48      0.22 o 
   3   5   0      162.23      149.70      1.42 o 
   4   5   0       47.82       43.29      0.53 o 
   5   5   0        0.69        0.71      0.15 o 
   6   5   0        3.47        2.54      0.98 o 
   7   5   0        2.35        0.95      1.17 o 
   0   6   0       22.17       21.42      0.71 o 
   1   6   0       53.11       47.36      0.69 o 
   2   6   0       69.67       69.18      0.89 o 
   3   6   0       45.69       40.07      0.90 o 
   4   6   0       33.73       33.09      0.63 o 
   5   6   0       18.18       16.41      0.44 o 
   6   6   0        6.07        6.48      0.63 o 
   1   7   0       69.77       68.26      1.00 o 
   2   7   0       22.29       22.15      0.58 o 
   3   7   0       49.33       50.51      0.96 o 
   4   7   0        1.66        2.29      0.38 o 
   5   7   0        3.23        3.62      0.35 o 
   0   8   0       25.23       24.36      1.17 o 
   1   8   0        1.69        1.34      0.35 o 
   2   8   0        0.13        0.16      0.27 o 
   3   8   0        3.55        3.74      0.52 o 
  -8   0   1        0.01       -0.09      0.51 o 
  -7   0   1        2.03        2.25      0.10 o 
  -6   0   1       83.71       86.60      1.16 o 
  -5   0   1        4.53        4.19      0.22 o 
  -4   0   1        4.02        4.57      0.19 o 
  -3   0   1        2.25        2.98      0.18 o 
  -2   0   1     1519.95     1448.22     18.36 o 
  -1   0   1     3932.81     3898.29    105.21 o 
   1   0   1     6875.81     6512.40     93.68 o 
   2   0   1      935.91      872.79     17.79 o 
   3   0   1      292.50      321.76      4.08 o 
   4   0   1       14.15       11.48      0.13 o 
   5   0   1       28.17       32.48      0.53 o 
   6   0   1        4.20        3.00      0.67 o 
   7   0   1        3.91        4.85      0.80 o 
   8   0   1        4.63        4.87      1.51 o 
  -8   1   1        0.40        0.19      0.41 o 
  -7   1   1       40.29       37.87      0.49 o 
  -6   1   1       54.70       51.92      0.69 o 
  -5   1   1       33.84       33.89      0.28 o 
  -4   1   1       21.26       28.40      0.34 o 
  -3   1   1        8.18        8.89      0.13 o 
  -2   1   1      440.85      450.89      4.90 o 
  -1   1   1     1935.28     1869.93     15.14 o 
   0   1   1     3058.31     2929.76     27.09 o 
   1   1   1      192.77      201.28      1.11 o 
   2   1   1      349.81      369.39      2.77 o 
   3   1   1      904.75      964.17      8.12 o 
   4   1   1       28.10       33.46      0.42 o 
   5   1   1       10.05       10.26      0.35 o 
   6   1   1        5.84        5.10      0.51 o 
   7   1   1        5.95        6.10      0.15 o 
   8   1   1        2.02        2.43      0.60 o 
  -8   2   1       10.83       12.37      1.20 o 
  -7   2   1        4.57        4.72      0.26 o 
  -6   2   1       62.92       56.59      0.81 o 
  -5   2   1       13.80       13.15      0.29 o 
  -4   2   1        4.16        3.38      0.10 o 
  -3   2   1       29.87       24.03      0.22 o 
  -2   2   1      236.00      267.19      1.65 o 
  -1   2   1      637.44      675.19      4.79 o 
   0   2   1      800.63      834.33      6.75 o 
   1   2   1       21.94       19.95      0.21 o 
   2   2   1     1934.64     2004.70     15.10 o 
   3   2   1      167.74      175.47      1.10 o 
   4   2   1        7.34        5.98      0.23 o 
   5   2   1        3.08        3.45      0.21 o 
   6   2   1        6.51        7.21      0.32 o 
   7   2   1        5.16        7.20      0.43 o 
   8   2   1        5.65        7.79      1.14 o 
  -8   3   1       22.66       22.62      1.75 o 
  -7   3   1        7.78        7.53      0.51 o 
  -6   3   1       60.40       59.14      1.05 o 
  -5   3   1       27.33       24.04      0.45 o 
  -4   3   1      140.40      144.36      1.01 o 
  -3   3   1       43.76       49.91      0.43 o 
  -2   3   1      129.90      134.73      1.06 o 
  -1   3   1      195.40      215.44      1.69 o 
   0   3   1       17.97       20.41      0.35 o 
   1   3   1      183.71      182.39      1.28 o 
   2   3   1       67.33       63.67      0.49 o 
   3   3   1      157.72      165.04      1.13 o 
   4   3   1       50.55       52.83      0.46 o 
   5   3   1       44.01       39.43      0.58 o 
   6   3   1       12.70       10.49      0.41 o 
   7   3   1        6.04        5.92      0.40 o 
   8   3   1        5.00        5.34      1.14 o 
  -7   4   1       28.62       28.82      1.12 o 
  -6   4   1       23.28       19.15      0.47 o 
  -5   4   1       36.50       32.07      0.39 o 
  -4   4   1       43.94       41.02      0.49 o 
  -3   4   1      230.03      216.63      1.71 o 
  -2   4   1       61.19       60.88      0.58 o 
  -1   4   1       50.75       52.89      0.58 o 
   0   4   1       30.29       28.75      0.43 o 
   1   4   1      107.62      108.31      0.90 o 
   2   4   1      101.56       99.47      0.85 o 
   3   4   1       28.15       28.70      0.39 o 
   4   4   1       59.32       66.10      0.57 o 
   5   4   1        2.28        1.29      0.14 o 
   6   4   1        1.45        1.26      0.28 o 
   7   4   1        0.13        0.18      0.27 o 
  -7   5   1        3.67        2.05      1.73 o 
  -6   5   1        0.50        0.22      0.32 o 
  -5   5   1        1.75        2.43      0.22 o 
  -4   5   1       17.78       17.43      0.40 o 
  -3   5   1      172.60      174.11      1.50 o 
  -2   5   1       91.59       81.27      0.85 o 
  -1   5   1       97.24       98.49      0.94 o 
   0   5   1       29.68       32.93      0.59 o 
   1   5   1       40.02       40.69      0.64 o 
   2   5   1        0.15        0.76      0.20 o 
   3   5   1       12.20       13.00      0.64 o 
   4   5   1       24.23       23.28      0.39 o 
   5   5   1       14.37       13.33      0.37 o 
   6   5   1        3.30        3.01      1.06 o 
   7   5   1        3.12        3.18      1.03 o 
  -6   6   1       15.48       15.03      0.77 o 
  -5   6   1        3.16        2.66      0.28 o 
  -4   6   1       10.84        9.80      0.35 o 
  -3   6   1       18.65       17.90      0.45 o 
  -2   6   1        0.25        0.18      0.26 o 
  -1   6   1       88.48       84.71      0.92 o 
   0   6   1        7.85        7.26      0.38 o 
   1   6   1        7.58        7.11      0.39 o 
   2   6   1       72.56       70.99      0.86 o 
   3   6   1       36.20       37.60      0.56 o 
   4   6   1       25.03       22.77      0.46 o 
   5   6   1        6.20        4.88      1.30 o 
   6   6   1        1.66        0.48      0.51 o 
  -5   7   1       19.25       20.58      0.74 o 
  -4   7   1        0.63        0.59      0.27 o 
  -3   7   1       24.27       23.32      0.61 o 
  -2   7   1       15.68       15.55      0.56 o 
  -1   7   1       50.63       50.22      1.21 o 
   0   7   1       20.73       22.17      0.59 o 
   1   7   1       99.76       97.70      1.63 o 
   2   7   1       11.34       12.91      0.50 o 
   3   7   1        1.41        1.76      0.34 o 
   4   7   1       18.95       19.58      0.48 o 
   5   7   1       33.03       36.66      1.06 o 
  -3   8   1        0.20        0.39      0.30 o 
  -2   8   1        2.81        2.41      0.49 o 
  -1   8   1       15.61       15.23      0.59 o 
   0   8   1        7.26        7.14      0.45 o 
   1   8   1        6.32        6.86      0.52 o 
   2   8   1       10.57       11.12      0.62 o 
   3   8   1        8.46        8.23      0.46 o 
  -8   0   2        0.01       -0.05      0.48 o 
  -7   0   2       26.71       24.68      0.33 o 
  -6   0   2        4.66        3.40      0.15 o 
  -5   0   2        2.23        2.58      0.14 o 
  -4   0   2       47.79       44.90      0.51 o 
  -3   0   2      155.68      173.12      2.20 o 
  -2   0   2     1201.91     1194.87     11.53 o 
  -1   0   2       40.16       34.45      0.52 o 
   1   0   2        2.51        1.06      0.11 o 
   2   0   2     1333.23     1175.67     13.22 o 
   3   0   2        0.56        0.48      0.07 o 
   4   0   2       32.66       34.08      0.67 o 
   5   0   2       46.37       52.79      1.41 o 
   6   0   2        5.95        4.76      0.76 o 
   7   0   2        6.82        6.68      1.46 o 
   8   0   2        1.26        1.14      0.80 o 
  -8   1   2        3.63        6.08      0.90 o 
  -7   1   2       75.01       65.74      0.74 o 
  -6   1   2       64.09       60.86      0.48 o 
  -5   1   2       63.53       66.22      0.49 o 
  -4   1   2       65.19       56.26      0.47 o 
  -3   1   2      111.25      130.81      0.88 o 
  -2   1   2      287.03      283.44      1.85 o 
  -1   1   2      156.55      151.36      1.08 o 
   0   1   2     1287.23     1226.11      8.93 o 
   1   1   2      598.62      607.55      4.14 o 
   2   1   2      649.17      651.83     15.93 o 
   3   1   2      232.29      266.24      2.04 o 
   4   1   2       13.76       21.22      0.29 o 
   5   1   2       48.51       44.71      0.46 o 
   6   1   2       58.91       62.64      0.83 o 
   7   1   2        4.07        3.87      0.30 o 
   8   1   2        0.91        1.78      0.60 o 
  -8   2   2        6.76        7.09      0.45 o 
  -7   2   2        0.82        0.38      0.17 o 
  -6   2   2       15.14       14.97      0.25 o 
  -5   2   2      107.38       89.33      0.84 o 
  -4   2   2      101.29      110.09      0.84 o 
  -3   2   2       38.17       45.21      0.39 o 
  -2   2   2       71.74       74.92      0.57 o 
  -1   2   2      170.39      184.76      1.38 o 
   0   2   2      899.96      931.12      6.86 o 
   1   2   2      947.34      986.81      6.69 o 
   2   2   2     1429.60     1458.83     10.52 o 
   3   2   2      886.06      953.70     18.64 o 
   4   2   2        4.48        4.61      0.23 o 
   5   2   2       43.66       45.44      0.60 o 
   6   2   2       18.91       16.44      0.35 o 
   7   2   2       14.44       16.88      0.48 o 
   8   2   2        4.71        4.90      1.09 o 
  -8   3   2       31.69       34.39      1.19 o 
  -7   3   2       18.44       19.36      0.50 o 
  -6   3   2       68.96       63.62      0.97 o 
  -5   3   2       57.09       53.96      0.55 o 
  -4   3   2       51.10       48.28      0.45 o 
  -3   3   2        2.90        3.23      0.17 o 
  -2   3   2       75.44       84.94      0.69 o 
  -1   3   2      167.61      179.45      1.43 o 
   0   3   2       99.73      112.35      0.93 o 
   1   3   2       21.86       22.98      0.31 o 
   2   3   2      445.10      507.56      3.40 o 
   3   3   2       29.03       31.86      0.35 o 
   4   3   2       52.69       51.75      0.47 o 
   5   3   2      124.59      116.24      1.27 o 
   6   3   2       10.41       11.76      0.47 o 
   7   3   2        3.10        2.30      0.32 o 
   8   3   2        3.99        4.81      1.84 o 
  -7   4   2        6.89        7.28      0.52 o 
  -6   4   2       18.12       17.09      0.42 o 
  -5   4   2       18.60       19.36      0.34 o 
  -4   4   2        3.71        4.15      0.24 o 
  -3   4   2      144.11      135.10      1.12 o 
  -2   4   2      178.04      173.05      1.39 o 
  -1   4   2      176.20      184.01      1.61 o 
   0   4   2        0.42        0.10      0.14 o 
   1   4   2        5.05        5.99      0.22 o 
   2   4   2      181.13      186.12      1.43 o 
   3   4   2       21.36       17.67      0.31 o 
   4   4   2       33.07       30.84      0.36 o 
   5   4   2       11.00        9.86      0.31 o 
   6   4   2        4.11        3.88      0.34 o 
   7   4   2        2.00        2.23      0.33 o 
  -7   5   2        9.04       10.15      0.86 o 
  -6   5   2        9.84        9.47      0.66 o 
  -5   5   2       19.41       20.25      0.37 o 
  -4   5   2       28.84       27.63      0.46 o 
  -3   5   2       79.04       82.09      1.01 o 
  -2   5   2      142.02      144.43      1.36 o 
  -1   5   2       13.88       15.49      0.57 o 
   0   5   2        2.74        3.34      0.27 o 
   1   5   2       46.64       49.63      0.61 o 
   2   5   2        9.36        8.87      0.31 o 
   3   5   2       75.14       75.26      0.82 o 
   4   5   2        0.15        0.49      0.16 o 
   5   5   2       12.11       11.99      0.37 o 
   6   5   2       14.91       14.21      0.53 o 
  -6   6   2        0.28        0.11      0.36 o 
  -5   6   2       37.03       37.72      0.57 o 
  -4   6   2       14.54       13.87      0.41 o 
  -3   6   2        5.34        5.34      0.32 o 
  -2   6   2       43.98       41.09      0.64 o 
  -1   6   2       40.18       38.25      0.64 o 
   0   6   2        7.34        7.70      0.39 o 
   1   6   2        8.98        9.66      0.41 o 
   2   6   2       11.96       11.39      0.44 o 
   3   6   2       22.03       20.69      0.43 o 
   4   6   2       24.20       22.33      0.42 o 
   5   6   2        1.11        0.71      0.35 o 
   6   6   2       10.38       11.84      0.64 o 
  -5   7   2        7.63        8.14      0.43 o 
  -4   7   2        2.50        2.44      0.36 o 
  -3   7   2       23.49       24.45      0.57 o 
  -2   7   2       18.05       19.64      0.56 o 
  -1   7   2       95.96       94.18      1.45 o 
   0   7   2       48.64       49.17      0.95 o 
   1   7   2       24.06       22.16      0.67 o 
   2   7   2       34.26       33.79      0.65 o 
   3   7   2       19.30       18.62      0.63 o 
   4   7   2        5.07        5.02      0.40 o 
  -3   8   2       10.05       10.53      0.53 o 
  -2   8   2        2.78        2.33      0.48 o 
  -1   8   2       12.83       14.22      0.49 o 
   0   8   2       34.33       35.18      0.80 o 
   1   8   2        6.12        6.97      0.92 o 
   2   8   2        4.49        4.69      0.42 o 
  -8   0   3       12.99       13.07      0.99 o 
  -7   0   3       37.93       32.85      0.57 o 
  -6   0   3       61.13       54.61      0.79 o 
  -5   0   3        7.87       11.10      0.26 o 
  -4   0   3       80.78       68.88      0.73 o 
  -3   0   3       12.21       11.37      0.25 o 
  -2   0   3      211.56      226.09      2.32 o 
  -1   0   3      112.13      101.65      0.79 o 
   0   0   3      528.85      516.24      5.37 o 
   1   0   3     1196.74     1113.14     12.66 o 
   2   0   3       51.48       62.14      0.68 o 
   3   0   3      191.64      188.77      1.54 o 
   4   0   3      539.97      516.02      4.56 o 
   5   0   3      190.02      176.16      3.50 o 
   6   0   3        0.17       -0.21      0.88 o 
   7   0   3        0.04        0.32      0.62 o 
   8   0   3        0.04       -0.35      0.74 o 
  -8   1   3        5.88        6.66      1.44 o 
  -7   1   3        9.79        9.40      0.22 o 
  -6   1   3      107.11      103.54      0.76 o 
  -5   1   3       79.59       85.43      0.95 o 
  -4   1   3      189.69      176.39      1.27 o 
  -3   1   3       70.42       81.06      0.55 o 
  -2   1   3      134.52      138.02      0.99 o 
  -1   1   3     1120.58     1071.09     12.44 o 
   0   1   3      746.67      723.84      5.53 o 
   1   1   3      861.13      823.04      5.84 o 
   2   1   3      606.25      627.75      9.50 o 
   3   1   3      129.31      152.07      1.40 o 
   4   1   3      184.04      180.37      1.67 o 
   5   1   3      221.95      219.56      1.91 o 
   6   1   3       57.24       54.05      1.63 o 
   7   1   3        1.85        2.05      0.55 o 
   8   1   3       17.60       20.80      1.23 o 
  -8   2   3        3.54        3.62      0.34 o 
  -7   2   3        0.56        0.71      0.10 o 
  -6   2   3       33.24       30.55      0.44 o 
  -5   2   3       82.19       83.72      0.65 o 
  -4   2   3        4.35        6.82      0.23 o 
  -3   2   3      100.95       91.90      0.68 o 
  -2   2   3      125.75      143.63      1.02 o 
  -1   2   3     1024.47     1092.82      9.37 o 
   0   2   3      214.50      221.64      1.50 o 
   1   2   3      211.39      244.19      1.49 o 
   2   2   3      514.94      593.82      4.29 o 
   3   2   3      102.14      105.42      0.95 o 
   4   2   3       96.61       92.61      0.87 o 
   5   2   3       20.46       20.23      0.52 o 
   6   2   3       10.52       12.64      0.48 o 
   7   2   3       18.37       17.41      0.52 o 
   8   2   3        1.13        1.30      0.95 o 
  -8   3   3       24.01       24.60      0.79 o 
  -7   3   3       16.45       15.88      0.46 o 
  -6   3   3        4.95        4.97      0.22 o 
  -5   3   3       50.67       45.87      0.51 o 
  -4   3   3      132.23      136.45      1.21 o 
  -3   3   3       11.58       12.05      0.24 o 
  -2   3   3      123.55      126.87      0.96 o 
  -1   3   3       49.69       49.96      0.52 o 
   0   3   3        1.55        2.01      0.16 o 
   1   3   3       32.75       40.58      0.59 o 
   2   3   3      127.79      137.88      0.93 o 
   3   3   3      245.68      274.43      1.96 o 
   4   3   3       23.55       20.39      0.28 o 
   5   3   3       71.32       75.75      0.89 o 
   6   3   3       11.88        9.46      0.42 o 
   7   3   3        6.32        7.22      0.39 o 
  -7   4   3       29.10       28.26      2.02 o 
  -6   4   3       20.07       18.08      0.36 o 
  -5   4   3       17.75       17.49      0.38 o 
  -4   4   3      106.23      103.86      0.93 o 
  -3   4   3      115.54      113.21      0.98 o 
  -2   4   3       84.59       78.11      0.74 o 
  -1   4   3       37.15       41.69      0.61 o 
   0   4   3      145.78      140.79      1.12 o 
   1   4   3        1.06        0.83      0.16 o 
   2   4   3       41.68       38.39      0.42 o 
   3   4   3       13.67       11.50      0.22 o 
   4   4   3        0.22        0.52      0.17 o 
   5   4   3        2.51        1.34      0.09 o 
   6   4   3       25.88       23.04      0.62 o 
   7   4   3        1.72        1.85      0.33 o 
  -7   5   3       23.33       24.05      2.14 o 
  -6   5   3       33.62       32.69      0.83 o 
  -5   5   3        1.89        1.75      0.29 o 
  -4   5   3       81.20       78.22      0.83 o 
  -3   5   3      150.53      143.81      1.48 o 
  -2   5   3      112.87      113.41      1.15 o 
  -1   5   3       14.50       13.82      0.42 o 
   0   5   3       22.78       21.12      0.41 o 
   1   5   3      162.34      155.67      1.40 o 
   2   5   3       25.44       24.10      0.44 o 
   3   5   3       83.68       79.32      0.91 o 
   4   5   3       16.09       14.17      0.33 o 
   5   5   3        3.27        3.40      0.24 o 
   6   5   3       11.06       12.28      0.50 o 
  -6   6   3       20.20       21.86      1.17 o 
  -5   6   3        4.91        5.14      0.40 o 
  -4   6   3       28.43       28.17      0.60 o 
  -3   6   3       66.29       65.19      0.87 o 
  -2   6   3       16.76       16.51      0.44 o 
  -1   6   3       73.12       70.66      0.93 o 
   0   6   3       60.45       59.87      0.76 o 
   1   6   3       44.93       40.07      0.73 o 
   2   6   3       68.11       63.57      0.84 o 
   3   6   3        1.90        1.67      0.24 o 
   4   6   3        2.09        1.80      0.25 o 
   5   6   3        5.30        6.83      0.60 o 
  -5   7   3        3.83        4.27      0.35 o 
  -4   7   3        8.29        7.99      0.47 o 
  -3   7   3        5.93        5.70      0.40 o 
  -2   7   3       28.83       28.51      0.70 o 
  -1   7   3        0.18        0.27      0.24 o 
   0   7   3        7.45        7.36      0.40 o 
   1   7   3       25.13       26.26      0.65 o 
   2   7   3       18.21       17.71      0.53 o 
   3   7   3        1.90        2.28      0.33 o 
   4   7   3        2.51        2.03      0.31 o 
  -3   8   3       22.01       21.88      0.63 o 
  -2   8   3       19.72       20.08      0.65 o 
  -1   8   3        7.87        9.31      0.51 o 
   0   8   3       13.96       13.88      0.55 o 
   1   8   3       24.85       28.49      0.84 o 
   2   8   3       25.75       25.74      0.75 o 
  -8   0   4       12.09       12.56      0.94 o 
  -7   0   4       20.86       19.86      0.36 o 
  -6   0   4       38.52       34.03      0.47 o 
  -5   0   4       27.26       22.34      0.41 o 
  -4   0   4       69.72       74.88      1.70 o 
  -3   0   4      325.42      352.80      3.48 o 
  -2   0   4       74.03       82.29      1.05 o 
  -1   0   4       31.64       27.38      0.29 o 
   0   0   4     1227.94     1180.31     13.89 o 
   1   0   4      117.76      125.38      1.24 o 
   2   0   4      151.20      142.34      3.67 o 
   3   0   4      337.22      395.84      3.66 o 
   4   0   4      123.08      121.33      1.49 o 
   5   0   4      227.75      230.69      5.38 o 
   6   0   4       58.39       56.14      1.79 o 
   7   0   4        0.87        1.78      0.80 o 
   8   0   4       15.38       19.58      1.54 o 
  -8   1   4        3.75        3.43      0.29 o 
  -7   1   4        0.15        0.09      0.10 o 
  -6   1   4       51.46       51.09      0.47 o 
  -5   1   4        6.97        6.36      0.17 o 
  -4   1   4       56.07       70.01      0.50 o 
  -3   1   4      133.51      137.42      0.82 o 
  -2   1   4      601.81      641.18      6.34 o 
  -1   1   4      405.15      401.99      4.54 o 
   0   1   4     1717.00     1636.57     12.70 o 
   1   1   4        1.71        2.50      0.12 o 
   2   1   4      408.86      408.56      3.07 o 
   3   1   4      103.27      106.33      0.68 o 
   4   1   4      150.49      146.22      1.35 o 
   5   1   4      161.59      154.81      1.84 o 
   6   1   4       34.96       34.01      0.56 o 
   7   1   4       43.04       43.44      1.25 o 
   8   1   4        1.06        1.28      0.64 o 
  -8   2   4        4.96        4.80      0.33 o 
  -7   2   4       12.03       12.45      0.21 o 
  -6   2   4       55.15       55.40      0.53 o 
  -5   2   4      133.38      141.85      1.04 o 
  -4   2   4        6.08        8.41      0.22 o 
  -3   2   4       87.70       85.35      0.84 o 
  -2   2   4      228.44      263.20      2.08 o 
  -1   2   4       94.95      116.10      1.08 o 
   0   2   4     1450.62     1499.90     13.22 o 
   1   2   4       19.03       20.01      0.28 o 
   2   2   4      457.97      513.66      3.73 o 
   3   2   4        0.19        0.74      0.15 o 
   4   2   4       73.58       70.33      0.83 o 
   5   2   4      122.94      125.54      1.38 o 
   6   2   4        2.03        2.20      0.19 o 
   7   2   4        0.96        1.32      0.32 o 
   8   2   4        2.28        2.50      1.04 o 
  -8   3   4        1.41        1.69      0.37 o 
  -7   3   4        9.11        9.37      0.36 o 
  -6   3   4       19.82       19.88      0.31 o 
  -5   3   4      229.19      225.40      1.95 o 
  -4   3   4      102.12       93.60      0.92 o 
  -3   3   4      284.90      290.07      2.40 o 
  -2   3   4      444.14      481.02      3.64 o 
  -1   3   4      327.21      386.20      3.19 o 
   0   3   4       52.34       51.60      0.47 o 
   1   3   4       93.56      100.16      0.76 o 
   2   3   4       52.67       60.78      0.54 o 
   3   3   4       56.21       56.44      0.60 o 
   4   3   4        9.18        8.21      0.24 o 
   5   3   4        7.29        5.87      0.29 o 
   6   3   4        1.78        2.59      0.26 o 
   7   3   4       12.65       13.10      0.45 o 
  -7   4   4       30.45       30.58      1.25 o 
  -6   4   4        2.33        2.73      0.21 o 
  -5   4   4        9.85        9.41      0.29 o 
  -4   4   4      153.44      150.87      1.42 o 
  -3   4   4      184.65      175.77      1.44 o 
  -2   4   4       29.07       32.27      0.43 o 
  -1   4   4       62.30       68.57      0.77 o 
   0   4   4        6.17        6.45      0.26 o 
   1   4   4       49.43       53.10      0.53 o 
   2   4   4       33.35       32.42      0.48 o 
   3   4   4        0.68        0.41      0.19 o 
   4   4   4       40.49       36.55      0.44 o 
   5   4   4        0.55        0.56      0.24 o 
   6   4   4        6.51        7.33      0.38 o 
   7   4   4        2.70        1.88      0.31 o 
  -7   5   4        5.27        6.32      0.68 o 
  -6   5   4       23.37       20.90      0.52 o 
  -5   5   4        2.26        2.91      0.25 o 
  -4   5   4       17.50       16.51      0.67 o 
  -3   5   4      128.62      118.53      1.22 o 
  -2   5   4        5.71        5.70      0.36 o 
  -1   5   4       18.33       15.86      0.56 o 
   0   5   4      120.83      105.30      0.96 o 
   1   5   4      110.46      107.57      1.12 o 
   2   5   4       24.40       21.57      0.38 o 
   3   5   4       15.95       15.92      0.36 o 
   4   5   4       11.58        9.71      0.31 o 
   5   5   4        5.15        6.11      0.31 o 
   6   5   4        0.01       -0.08      0.24 o 
  -6   6   4        3.42        3.34      0.36 o 
  -5   6   4        5.93        5.63      0.34 o 
  -4   6   4       64.49       60.30      0.83 o 
  -3   6   4       50.53       49.75      0.81 o 
  -2   6   4        2.50        2.30      0.30 o 
  -1   6   4       12.60       12.80      0.66 o 
   0   6   4        2.62        2.53      0.31 o 
   1   6   4       85.78       77.00      0.91 o 
   2   6   4       49.91       45.27      0.66 o 
   3   6   4       22.49       22.24      0.56 o 
   4   6   4       10.71       13.06      0.54 o 
   5   6   4       15.57       14.69      0.66 o 
  -4   7   4        3.71        3.43      0.35 o 
  -3   7   4       18.50       17.65      0.55 o 
  -2   7   4        3.65        3.85      0.40 o 
  -1   7   4       29.82       29.30      0.76 o 
   0   7   4        9.15        9.43      0.45 o 
   1   7   4        1.28        1.27      0.32 o 
   2   7   4        1.87        1.80      0.39 o 
   3   7   4       11.99       12.64      0.49 o 
   4   7   4        2.34        2.34      0.37 o 
  -2   8   4        5.57        5.02      0.44 o 
  -1   8   4       17.40       18.20      0.58 o 
   0   8   4       27.29       26.08      0.71 o 
   1   8   4        0.73        0.21      0.32 o 
   2   8   4        8.59        8.86      0.51 o 
  -8   0   5        0.31       -0.02      0.41 o 
  -7   0   5        0.45        0.61      0.20 o 
  -6   0   5       11.59       13.43      0.38 o 
  -5   0   5       55.68       58.40      0.92 o 
  -4   0   5        0.26        0.41      0.19 o 
  -3   0   5      185.67      213.69      1.84 o 
  -2   0   5       45.81       54.59      0.51 o 
  -1   0   5      142.43      146.41      1.58 o 
   0   0   5      161.50      170.53      1.95 o 
   1   0   5       61.97       74.05      1.16 o 
   2   0   5        0.52        0.37      0.10 o 
   3   0   5       13.87       12.10      0.29 o 
   4   0   5      271.26      277.57      2.47 o 
   5   0   5      186.60      189.85      1.97 o 
   6   0   5        0.81        0.58      0.64 o 
   7   0   5       40.53       43.74      1.87 o 
   8   0   5        0.01        0.08      0.72 o 
  -8   1   5        9.96       10.26      0.42 o 
  -7   1   5       15.79       15.64      0.27 o 
  -6   1   5       35.65       33.05      0.44 o 
  -5   1   5        9.46        8.92      0.22 o 
  -4   1   5      213.29      211.33      1.30 o 
  -3   1   5       89.32      104.51      0.68 o 
  -2   1   5       13.66       10.82      0.18 o 
  -1   1   5      327.35      354.20      3.19 o 
   0   1   5      223.52      207.66      1.51 o 
   1   1   5      256.26      258.15      1.93 o 
   2   1   5      115.40      118.77      0.93 o 
   3   1   5       11.03        8.62      0.18 o 
   4   1   5       40.92       33.04      0.41 o 
   5   1   5       76.93       75.52      0.89 o 
   6   1   5       16.82       15.76      0.31 o 
   7   1   5        3.62        5.40      1.52 o 
   8   1   5       18.88       18.62      1.10 o 
  -8   2   5       11.86       11.48      0.42 o 
  -7   2   5       31.10       30.40      0.45 o 
  -6   2   5       42.39       42.22      0.64 o 
  -5   2   5      199.75      195.30      1.36 o 
  -4   2   5      261.69      269.32      1.88 o 
  -3   2   5      131.88      141.18      1.16 o 
  -2   2   5      542.76      586.34      4.88 o 
  -1   2   5     1179.33     1290.89     11.29 o 
   0   2   5      285.66      334.42      2.57 o 
   1   2   5      253.06      282.15      1.96 o 
   2   2   5      393.97      393.61      2.52 o 
   3   2   5      120.52      121.44      0.90 o 
   4   2   5        2.35        2.01      0.20 o 
   5   2   5       19.83       21.54      0.41 o 
   6   2   5        2.18        2.22      0.19 o 
   7   2   5       21.53       24.59      1.25 o 
  -8   3   5       10.84       11.65      0.55 o 
  -7   3   5        0.56        0.60      0.19 o 
  -6   3   5        6.87        6.11      0.21 o 
  -5   3   5       38.74       38.15      0.64 o 
  -4   3   5      511.76      510.72      4.45 o 
  -3   3   5       67.58       68.93      0.71 o 
  -2   3   5      155.38      171.70      1.46 o 
  -1   3   5     1032.26     1137.93     10.05 o 
   0   3   5      230.54      273.95      2.19 o 
   1   3   5      182.17      193.83      1.48 o 
   2   3   5      133.77      148.47      1.13 o 
   3   3   5      127.09      129.88      0.94 o 
   4   3   5       36.18       34.02      0.48 o 
   5   3   5       10.80        9.08      0.62 o 
   6   3   5        4.99        5.98      0.59 o 
   7   3   5        7.00        7.18      0.34 o 
  -7   4   5        3.66        2.63      0.94 o 
  -6   4   5       21.69       20.17      0.39 o 
  -5   4   5       20.01       19.32      0.43 o 
  -4   4   5       70.17       70.12      0.80 o 
  -3   4   5       92.30       92.64      1.01 o 
  -2   4   5       78.64       83.12      0.78 o 
  -1   4   5      123.08      121.30      1.05 o 
   0   4   5       18.91       22.56      0.34 o 
   1   4   5      111.98      105.70      0.89 o 
   2   4   5      120.89      118.80      1.30 o 
   3   4   5       25.95       19.33      0.36 o 
   4   4   5       24.57       21.54      0.36 o 
   5   4   5        6.57        6.00      0.38 o 
   6   4   5        0.47        0.66      0.32 o 
   7   4   5        3.66        4.29      0.37 o 
  -7   5   5        1.91        2.11      0.72 o 
  -6   5   5        3.45        3.96      0.43 o 
  -5   5   5        7.66        7.83      0.33 o 
  -4   5   5       89.27       83.41      0.99 o 
  -3   5   5        6.61        5.06      0.37 o 
  -2   5   5       63.52       60.42      0.79 o 
  -1   5   5      230.44      234.71      2.04 o 
   0   5   5       80.85       78.11      0.88 o 
   1   5   5      108.35       96.69      1.07 o 
   2   5   5       14.84       13.83      0.41 o 
   3   5   5        9.36        9.45      0.42 o 
   4   5   5        1.77        2.57      0.23 o 
   5   5   5        5.31        5.77      0.46 o 
   6   5   5        1.88        1.46      0.48 o 
  -6   6   5        7.07        8.25      0.49 o 
  -5   6   5       19.34       18.04      0.58 o 
  -4   6   5        6.09        5.98      0.50 o 
  -3   6   5       30.89       28.65      0.56 o 
  -2   6   5        8.35        8.60      0.41 o 
  -1   6   5       69.91       66.09      0.82 o 
   0   6   5       35.76       30.49      0.56 o 
   1   6   5       31.90       33.47      0.62 o 
   2   6   5       26.64       26.07      0.48 o 
   3   6   5       20.97       21.87      0.63 o 
   4   6   5       10.13       10.11      0.39 o 
   5   6   5        4.58        2.73      1.58 o 
  -4   7   5        1.39        1.23      0.33 o 
  -3   7   5        1.40        1.15      0.32 o 
  -2   7   5        6.34        6.53      0.36 o 
  -1   7   5        1.55        1.86      0.32 o 
   0   7   5       22.81       22.09      0.65 o 
   1   7   5        3.46        2.96      0.36 o 
   2   7   5        0.16       -0.26      0.26 o 
   3   7   5        0.32        0.13      0.29 o 
   4   7   5       17.18       17.44      0.69 o 
  -2   8   5        1.08        1.43      0.32 o 
  -1   8   5        7.80        7.10      0.42 o 
   0   8   5        5.20        5.91      0.48 o 
   1   8   5       13.81       13.62      0.63 o 
  -8   0   6        8.57        8.30      0.36 o 
  -7   0   6       41.52       39.36      0.70 o 
  -6   0   6       23.12       21.99      0.46 o 
  -5   0   6      399.34      429.15      5.14 o 
  -4   0   6        5.52        5.00      0.30 o 
  -3   0   6       85.82       82.56      1.15 o 
  -2   0   6      193.66      225.43      1.93 o 
  -1   0   6       49.96       54.80      0.79 o 
   0   0   6       37.21       35.06      0.52 o 
   1   0   6      253.57      252.45      2.65 o 
   2   0   6        4.42        4.99      0.47 o 
   3   0   6        0.83        1.52      0.21 o 
   4   0   6       28.91       22.60      0.55 o 
   5   0   6       25.38       22.73      0.64 o 
   6   0   6        9.61       10.88      1.00 o 
   7   0   6       11.22       12.15      1.27 o 
   8   0   6       13.89       14.49      1.46 o 
  -8   1   6        0.21        0.23      0.20 o 
  -7   1   6       36.58       34.48      0.41 o 
  -6   1   6       50.02       50.23      0.57 o 
  -5   1   6       50.24       55.49      0.56 o 
  -4   1   6       48.52       54.10      0.43 o 
  -3   1   6       67.07       79.82      0.66 o 
  -2   1   6      952.10     1080.50      9.40 o 
  -1   1   6      853.37      929.99      9.15 o 
   0   1   6      205.33      218.37      1.62 o 
   1   1   6       16.69       15.89      0.23 o 
   2   1   6       78.07       80.00      0.65 o 
   3   1   6       23.41       20.88      0.30 o 
   4   1   6       42.46       44.28      0.33 o 
   5   1   6        5.05        6.05      0.37 o 
   6   1   6        0.27        0.03      0.07 o 
   7   1   6        8.07       10.30      1.56 o 
  -8   2   6        3.65        3.57      0.42 o 
  -7   2   6       38.22       37.75      0.61 o 
  -6   2   6       14.18       13.33      0.29 o 
  -5   2   6      202.12      203.14      1.36 o 
  -4   2   6      106.44      100.82      0.77 o 
  -3   2   6       39.79       47.19      0.44 o 
  -2   2   6      293.43      312.86      2.52 o 
  -1   2   6      400.02      462.57      3.64 o 
   0   2   6      293.30      322.18      2.58 o 
   1   2   6       97.75       95.61      0.69 o 
   2   2   6      145.36      153.18      1.10 o 
   3   2   6       36.62       39.83      0.40 o 
   4   2   6        7.15        5.99      0.11 o 
   5   2   6       23.78       26.75      0.45 o 
   6   2   6        9.90        9.75      0.44 o 
   7   2   6        1.03        1.06      0.60 o 
  -8   3   6        5.92        6.51      0.48 o 
  -7   3   6        1.54        1.02      0.22 o 
  -6   3   6        8.72        8.21      0.24 o 
  -5   3   6       28.71       26.38      0.39 o 
  -4   3   6        9.14       10.83      0.40 o 
  -3   3   6      167.81      168.73      1.63 o 
  -2   3   6      210.72      229.44      1.94 o 
  -1   3   6        8.61       11.12      0.41 o 
   0   3   6      187.11      203.92      1.74 o 
   1   3   6       88.73       91.28      0.90 o 
   2   3   6      109.55       97.58      0.80 o 
   3   3   6       38.52       33.49      0.36 o 
   4   3   6        4.61        5.74      0.16 o 
   5   3   6       11.89       11.92      0.43 o 
   6   3   6        0.79        0.95      0.34 o 
   7   3   6        7.63        8.23      0.52 o 
  -7   4   6        9.20        9.10      0.47 o 
  -6   4   6        1.60        1.63      0.19 o 
  -5   4   6       10.71       10.76      0.33 o 
  -4   4   6       81.90       76.04      0.86 o 
  -3   4   6       79.31       82.23      0.90 o 
  -2   4   6       16.91       17.53      0.42 o 
  -1   4   6       66.42       72.62      0.95 o 
   0   4   6       15.14       18.80      0.44 o 
   1   4   6      233.14      237.57      2.33 o 
   2   4   6      230.51      230.15      1.94 o 
   3   4   6       82.76       90.97      0.88 o 
   4   4   6        5.57        7.11      0.24 o 
   5   4   6        6.76        6.42      0.39 o 
   6   4   6        0.73        0.78      0.40 o 
  -6   5   6       13.23       12.29      0.39 o 
  -5   5   6        5.43        4.80      0.34 o 
  -4   5   6       19.50       18.94      0.47 o 
  -3   5   6        1.61        1.79      0.29 o 
  -2   5   6      193.62      180.45      1.81 o 
  -1   5   6      207.19      203.81      2.82 o 
   0   5   6       33.49       32.98      0.65 o 
   1   5   6       26.23       24.29      0.53 o 
   2   5   6      137.72      127.65      1.43 o 
   3   5   6        4.65        4.38      0.28 o 
   4   5   6       25.00       25.83      0.56 o 
   5   5   6        5.68        6.28      0.46 o 
   6   5   6        4.79        5.26      0.88 o 
  -5   6   6        0.90        0.81      0.28 o 
  -4   6   6        3.90        4.20      0.39 o 
  -3   6   6       31.17       27.62      0.62 o 
  -2   6   6       40.49       43.84      0.65 o 
  -1   6   6       30.72       28.67      0.52 o 
   0   6   6       39.08       35.99      0.64 o 
   1   6   6       18.55       19.93      0.61 o 
   2   6   6        0.88        0.95      0.36 o 
   3   6   6        3.44        3.65      0.33 o 
   4   6   6       17.65       18.07      0.48 o 
   5   6   6       10.31       10.21      0.69 o 
  -4   7   6       12.71       12.03      0.54 o 
  -3   7   6       13.46       13.16      0.66 o 
  -2   7   6       50.20       47.60      0.83 o 
  -1   7   6        3.58        2.74      0.32 o 
   0   7   6        7.15        7.50      0.44 o 
   1   7   6       18.65       20.44      0.63 o 
   2   7   6        9.83       10.17      0.48 o 
   3   7   6        1.41        0.79      0.37 o 
  -1   8   6        3.86        3.67      0.39 o 
   0   8   6        2.26        1.89      0.41 o 
   1   8   6        3.23        1.91      0.59 o 
  -8   0   7        0.07       -0.10      0.20 o 
  -7   0   7       37.67       38.98      0.65 o 
  -6   0   7        8.19        7.13      0.32 o 
  -5   0   7       30.97       31.57      0.66 o 
  -4   0   7       79.20       78.66      0.98 o 
  -3   0   7      310.12      349.76      4.62 o 
  -2   0   7      127.15      129.14      1.17 o 
  -1   0   7        4.92        2.76      0.32 o 
   0   0   7        1.21        1.19      0.20 o 
   1   0   7        1.30        2.18      0.57 o 
   2   0   7      100.43      102.67      1.95 o 
   3   0   7       40.73       39.49      0.92 o 
   4   0   7       73.79       79.05      0.77 o 
   5   0   7       13.78       13.44      0.38 o 
   6   0   7        4.87        5.07      0.87 o 
   7   0   7        0.02       -0.04      0.60 o 
  -8   1   7       13.37       12.85      0.28 o 
  -7   1   7       29.61       29.21      0.41 o 
  -6   1   7       47.19       45.76      0.58 o 
  -5   1   7       10.20        8.15      0.23 o 
  -4   1   7      118.99      115.38      0.92 o 
  -3   1   7       38.98       44.97      0.37 o 
  -2   1   7      397.66      444.85      3.57 o 
  -1   1   7      290.95      322.85      2.98 o 
   0   1   7       77.23       82.66      0.74 o 
   1   1   7      249.48      256.36      1.98 o 
   2   1   7        8.09        7.83      0.20 o 
   3   1   7       12.14       13.94      0.25 o 
   4   1   7       30.56       23.70      0.27 o 
   5   1   7       58.39       56.31      0.70 o 
   6   1   7        4.19        4.35      0.25 o 
   7   1   7        6.06        6.56      0.95 o 
  -8   2   7       13.36       13.24      0.48 o 
  -7   2   7       20.50       21.40      0.44 o 
  -6   2   7       28.62       28.44      0.42 o 
  -5   2   7        5.63        5.76      0.21 o 
  -4   2   7        8.39       10.53      0.21 o 
  -3   2   7        8.14        7.37      0.13 o 
  -2   2   7       48.30       58.22      0.56 o 
  -1   2   7      174.92      190.92      1.62 o 
   0   2   7      120.75      130.96      1.07 o 
   1   2   7       42.05       38.42      0.39 o 
   2   2   7       12.57       11.88      0.26 o 
   3   2   7      172.23      173.71      1.30 o 
   4   2   7       57.57       54.52      0.47 o 
   5   2   7        2.72        2.26      0.33 o 
   6   2   7       10.17       11.86      0.50 o 
   7   2   7        9.42        9.63      0.90 o 
  -7   3   7        3.47        3.33      0.59 o 
  -6   3   7       17.85       17.68      0.32 o 
  -5   3   7       31.47       26.94      0.38 o 
  -4   3   7       79.58       78.13      0.74 o 
  -3   3   7       14.42       15.43      0.35 o 
  -2   3   7      117.93      123.25      1.36 o 
  -1   3   7      118.89      122.71      1.21 o 
   0   3   7       53.88       60.53      0.66 o 
   1   3   7      182.69      177.97      1.34 o 
   2   3   7       14.11       16.37      0.30 o 
   3   3   7       45.29       48.34      0.48 o 
   4   3   7        1.83        1.69      0.12 o 
   5   3   7       15.96       17.80      0.45 o 
   6   3   7        9.50       10.10      0.44 o 
   7   3   7        3.60        4.32      1.11 o 
  -7   4   7        3.22        2.66      0.37 o 
  -6   4   7        2.26        2.48      0.37 o 
  -5   4   7       10.72        9.77      0.38 o 
  -4   4   7       46.41       43.59      0.63 o 
  -3   4   7      217.09      199.64      1.87 o 
  -2   4   7       49.69       51.30      0.68 o 
  -1   4   7       57.31       59.71      0.73 o 
   0   4   7       35.56       36.48      0.53 o 
   1   4   7       87.90       94.02      1.02 o 
   2   4   7      373.98      364.33      3.01 o 
   3   4   7       49.62       47.09      0.49 o 
   4   4   7       18.58       19.55      0.38 o 
   5   4   7       10.21       11.53      0.50 o 
   6   4   7        5.21        6.30      0.47 o 
  -6   5   7        3.25        3.31      0.31 o 
  -5   5   7        3.94        3.80      0.31 o 
  -4   5   7        0.59        0.59      0.28 o 
  -3   5   7       77.15       69.45      0.96 o 
  -2   5   7       59.52       55.16      0.73 o 
  -1   5   7       34.35       32.85      0.54 o 
   0   5   7       84.88       81.12      0.97 o 
   1   5   7      170.99      161.68      1.71 o 
   2   5   7        8.51        8.25      0.35 o 
   3   5   7       39.59       39.15      0.60 o 
   4   5   7       11.26        9.47      0.31 o 
   5   5   7       13.13       12.45      0.54 o 
  -5   6   7        7.50        7.21      0.46 o 
  -4   6   7       19.99       20.51      0.56 o 
  -3   6   7       19.17       20.82      0.57 o 
  -2   6   7       21.76       17.47      0.42 o 
  -1   6   7       41.50       41.45      0.70 o 
   0   6   7        3.13        3.29      0.40 o 
   1   6   7       15.03       13.39      0.47 o 
   2   6   7       37.13       33.81      0.64 o 
   3   6   7        1.13        1.46      0.30 o 
   4   6   7        4.92        5.72      0.31 o 
   5   6   7       10.60       10.41      0.61 o 
  -4   7   7        2.80        1.88      0.66 o 
  -3   7   7        2.79        3.25      0.34 o 
  -2   7   7       14.21       14.34      0.51 o 
  -1   7   7       32.73       33.19      0.68 o 
   0   7   7        4.79        5.88      0.52 o 
   1   7   7       42.53       45.90      0.83 o 
   2   7   7        8.18        8.96      0.47 o 
   3   7   7        0.82        0.67      0.36 o 
  -8   0   8       12.07       11.51      0.42 o 
  -7   0   8        2.24        2.12      0.28 o 
  -6   0   8       22.84       24.29      1.12 o 
  -5   0   8        5.86        5.32      0.39 o 
  -4   0   8        0.00        0.12      0.51 o 
  -3   0   8      182.96      191.31      3.67 o 
  -2   0   8      268.27      292.89      2.61 o 
  -1   0   8       15.63       16.26      0.83 o 
   0   0   8      117.83      125.30      1.56 o 
   1   0   8       21.99       22.39      0.67 o 
   2   0   8      110.97      103.47      1.20 o 
   3   0   8       14.56       15.09      0.31 o 
   4   0   8        2.24        2.02      0.15 o 
   5   0   8       82.91       79.88      1.73 o 
   6   0   8        0.11        0.24      0.61 o 
   7   0   8        0.00        0.79      0.82 o 
  -8   1   8        7.25        7.29      0.26 o 
  -7   1   8       27.25       28.31      0.45 o 
  -6   1   8       82.61       80.31      0.76 o 
  -5   1   8      112.04      106.79      1.04 o 
  -4   1   8        0.43        0.50      0.10 o 
  -3   1   8       26.72       29.66      0.42 o 
  -2   1   8       72.61       67.24      0.65 o 
  -1   1   8       75.03       78.93      1.46 o 
   0   1   8       60.20       63.08      0.57 o 
   1   1   8       95.57       89.18      0.76 o 
   2   1   8        9.22       13.40      0.24 o 
   3   1   8       10.48       11.80      0.26 o 
   4   1   8        8.21       10.01      0.20 o 
   5   1   8        0.01        0.03      0.12 o 
   6   1   8        0.04       -0.01      0.11 o 
   7   1   8        9.52       11.51      0.92 o 
  -8   2   8       26.35       27.56      0.67 o 
  -7   2   8        3.62        4.69      0.36 o 
  -6   2   8       20.16       19.45      0.47 o 
  -5   2   8       15.80       14.57      0.25 o 
  -4   2   8       99.60       98.64      0.80 o 
  -3   2   8      191.70      193.18      1.54 o 
  -2   2   8       37.56       46.86      0.59 o 
  -1   2   8        5.58        7.59      0.32 o 
   0   2   8       10.16       12.88      0.22 o 
   1   2   8       80.30       91.57      0.84 o 
   2   2   8       28.83       26.92      0.34 o 
   3   2   8      108.97      111.40      2.11 o 
   4   2   8      206.64      193.79      1.50 o 
   5   2   8       17.21       15.65      0.43 o 
   6   2   8        1.88        2.62      0.42 o 
   7   2   8       10.44       11.28      1.13 o 
  -7   3   8       16.51       15.43      0.38 o 
  -6   3   8        5.84        6.87      0.24 o 
  -5   3   8       40.75       36.17      0.42 o 
  -4   3   8      134.96      125.58      0.95 o 
  -3   3   8       78.77       76.78      0.65 o 
  -2   3   8       47.77       49.07      0.55 o 
  -1   3   8      174.93      177.83      1.50 o 
   0   3   8      598.76      596.08      4.67 o 
   1   3   8      119.48      116.57      0.91 o 
   2   3   8      178.13      179.10      1.43 o 
   3   3   8      214.77      204.47      1.61 o 
   4   3   8        3.13        2.77      0.20 o 
   5   3   8        4.41        4.41      0.35 o 
   6   3   8        1.90        2.38      0.28 o 
  -7   4   8        5.29        5.63      0.36 o 
  -6   4   8        0.74        0.78      0.20 o 
  -5   4   8        5.20        5.44      0.25 o 
  -4   4   8       10.42        8.77      0.41 o 
  -3   4   8       59.79       59.38      0.89 o 
  -2   4   8       17.94       14.54      0.33 o 
  -1   4   8       21.69       27.05      0.46 o 
   0   4   8       89.18       87.35      0.95 o 
   1   4   8      254.77      264.65      2.38 o 
   2   4   8       12.68       11.57      0.29 o 
   3   4   8       17.19       14.54      0.30 o 
   4   4   8       39.68       36.45      0.84 o 
   5   4   8       10.85       12.59      0.49 o 
   6   4   8        5.42        7.13      0.61 o 
  -6   5   8        1.10        1.26      0.32 o 
  -5   5   8       13.97       13.90      0.54 o 
  -4   5   8        3.24        2.72      0.31 o 
  -3   5   8       57.27       51.01      0.63 o 
  -2   5   8       80.55       72.05      0.88 o 
  -1   5   8       15.17       15.80      0.64 o 
   0   5   8       82.24       74.20      0.87 o 
   1   5   8       26.28       27.41      0.57 o 
   2   5   8       15.17       14.67      0.41 o 
   3   5   8        8.51        8.35      0.28 o 
   4   5   8       12.58       10.22      0.29 o 
   5   5   8       14.74       16.11      0.65 o 
  -5   6   8        1.60        1.54      0.49 o 
  -4   6   8        4.64        5.60      0.51 o 
  -3   6   8       33.73       33.35      0.66 o 
  -2   6   8       10.08       10.24      0.40 o 
  -1   6   8        0.41        0.40      0.23 o 
   0   6   8        9.36        8.70      0.52 o 
   1   6   8        9.57        9.01      0.40 o 
   2   6   8        8.18        7.56      0.40 o 
   3   6   8        0.44        0.29      0.24 o 
   4   6   8       38.19       36.13      0.96 o 
  -3   7   8        0.62        0.72      0.31 o 
  -2   7   8       23.50       22.48      0.55 o 
  -1   7   8        2.36        3.05      0.36 o 
   0   7   8        2.92        3.32      0.44 o 
   1   7   8        0.89        1.04      0.33 o 
   2   7   8        4.49        4.64      0.50 o 
   3   7   8        5.44        6.57      0.54 o 
  -8   0   9        5.23        5.60      0.45 o 
  -7   0   9        2.32        2.06      0.35 o 
  -6   0   9      129.85      130.10      1.76 o 
  -5   0   9        1.31        0.78      0.47 o 
  -4   0   9      139.76      145.12      2.72 o 
  -3   0   9       19.18       23.95      0.57 o 
  -2   0   9       77.88       75.16      0.73 o 
  -1   0   9       82.77       88.58      1.18 o 
   0   0   9       46.66       52.81      0.78 o 
   1   0   9       30.76       26.89      0.51 o 
   2   0   9        7.34        9.43      0.31 o 
   3   0   9       24.62       22.11      0.42 o 
   4   0   9       25.68       24.68      0.44 o 
   5   0   9       17.07       17.55      0.46 o 
   6   0   9        0.46        0.43      0.66 o 
   7   0   9        5.29        7.10      1.17 o 
  -8   1   9       16.17       16.07      0.35 o 
  -7   1   9       24.51       23.12      0.43 o 
  -6   1   9       36.18       35.05      0.55 o 
  -5   1   9      134.86      131.89      1.15 o 
  -4   1   9      247.75      239.82      2.13 o 
  -3   1   9      139.14      147.66      1.38 o 
  -2   1   9       19.64       22.84      0.34 o 
  -1   1   9       88.32       85.36      1.00 o 
   0   1   9       29.93       24.35      0.32 o 
   1   1   9       70.62       84.16      0.98 o 
   2   1   9        2.30        2.78      0.19 o 
   3   1   9       39.62       39.92      0.58 o 
   4   1   9       34.84       31.38      0.42 o 
   5   1   9       36.79       35.87      0.69 o 
   6   1   9        2.47        2.49      0.60 o 
   7   1   9       15.93       17.90      1.04 o 
  -7   2   9        2.59        2.05      0.22 o 
  -6   2   9       22.32       22.19      0.43 o 
  -5   2   9        2.22        2.30      0.19 o 
  -4   2   9       12.41       13.07      0.31 o 
  -3   2   9       20.26       20.46      0.36 o 
  -2   2   9        5.24        5.67      0.31 o 
  -1   2   9      199.47      215.62      2.15 o 
   0   2   9       67.53       65.53      0.68 o 
   1   2   9       35.24       35.78      0.46 o 
   2   2   9        4.61        4.44      0.21 o 
   3   2   9       94.53       88.33      1.10 o 
   4   2   9       11.45       10.91      0.23 o 
   5   2   9       32.29       28.27      0.61 o 
   6   2   9        2.47        2.65      0.27 o 
  -7   3   9        2.08        1.77      0.47 o 
  -6   3   9        7.18        7.55      0.24 o 
  -5   3   9        3.92        4.08      0.21 o 
  -4   3   9       64.08       60.26      0.54 o 
  -3   3   9       67.46       64.61      0.73 o 
  -2   3   9      143.58      141.69      1.43 o 
  -1   3   9      124.97      121.67      1.20 o 
   0   3   9      186.55      175.34      1.63 o 
   1   3   9      379.02      372.69      2.92 o 
   2   3   9       35.77       32.08      0.43 o 
   3   3   9       13.41       14.51      0.27 o 
   4   3   9      126.81      119.64      1.01 o 
   5   3   9        1.99        1.64      0.31 o 
   6   3   9       11.29       10.27      0.40 o 
  -7   4   9        7.94        8.19      0.39 o 
  -6   4   9       10.28       11.30      0.43 o 
  -5   4   9       16.35       15.00      0.32 o 
  -4   4   9       14.61       14.32      0.25 o 
  -3   4   9        4.84        3.64      0.20 o 
  -2   4   9       37.75       31.03      0.40 o 
  -1   4   9       60.40       69.15      0.86 o 
   0   4   9       90.64       99.18      1.01 o 
   1   4   9       10.36        9.50      0.28 o 
   2   4   9       38.48       39.20      0.45 o 
   3   4   9       40.72       38.68      0.51 o 
   4   4   9        8.45        8.02      0.23 o 
   5   4   9        7.51        8.87      0.45 o 
   6   4   9       23.36       24.51      0.74 o 
  -6   5   9        4.95        4.81      0.75 o 
  -5   5   9       15.31       16.22      0.56 o 
  -4   5   9        7.04        7.51      0.36 o 
  -3   5   9       43.26       44.06      0.61 o 
  -2   5   9       59.48       56.70      0.75 o 
  -1   5   9       18.43       16.16      0.37 o 
   0   5   9       21.85       19.72      0.58 o 
   1   5   9       11.34       11.82      0.37 o 
   2   5   9       11.76       12.17      0.43 o 
   3   5   9        2.62        3.06      0.26 o 
   4   5   9       12.20       12.25      0.40 o 
   5   5   9       10.73       13.05      0.63 o 
  -5   6   9        4.50        4.31      0.42 o 
  -4   6   9       17.50       17.75      0.58 o 
  -3   6   9        1.97        2.59      0.33 o 
  -2   6   9       18.38       20.60      0.45 o 
  -1   6   9        2.80        2.83      0.45 o 
   0   6   9        4.03        5.10      0.33 o 
   1   6   9        9.54        8.85      0.41 o 
   2   6   9        4.53        4.72      0.41 o 
   3   6   9       10.29       10.67      0.54 o 
   4   6   9        6.45        7.95      0.75 o 
  -3   7   9        1.04        1.10      0.38 o 
  -2   7   9        3.48        3.68      0.46 o 
  -1   7   9        9.71        9.54      0.58 o 
   0   7   9        4.90        6.08      0.50 o 
   1   7   9        0.85        0.84      0.33 o 
   2   7   9       12.69       13.65      0.61 o 
  -8   0  10        6.65        6.99      0.60 o 
  -7   0  10        4.44        4.39      0.71 o 
  -6   0  10        6.14        5.96      0.65 o 
  -5   0  10      502.07      526.06     10.58 o 
  -4   0  10        2.00        2.43      0.56 o 
  -3   0  10        3.11        2.22      0.19 o 
  -2   0  10       59.41       65.75      0.76 o 
  -1   0  10      308.35      338.13      4.09 o 
   0   0  10        2.62        1.83      0.27 o 
   1   0  10        3.08        3.34      0.28 o 
   2   0  10        4.57        5.10      0.29 o 
   3   0  10       22.96       25.91      0.62 o 
   4   0  10       11.60       10.83      0.29 o 
   5   0  10        0.32        0.42      0.22 o 
   6   0  10        4.25        5.55      0.96 o 
  -7   1  10        6.71        7.28      0.30 o 
  -6   1  10       26.89       25.22      0.87 o 
  -5   1  10      122.33      118.88      2.37 o 
  -4   1  10       38.80       41.40      0.61 o 
  -3   1  10      136.51      132.09      1.22 o 
  -2   1  10      372.84      382.94      3.24 o 
  -1   1  10      119.30      117.65      0.99 o 
   0   1  10       23.16       19.10      0.48 o 
   1   1  10        0.55        0.80      0.15 o 
   2   1  10       64.32       62.69      0.64 o 
   3   1  10       27.37       25.81      0.38 o 
   4   1  10       18.04       15.91      0.33 o 
   5   1  10       26.88       26.17      0.64 o 
   6   1  10        1.53        1.65      0.58 o 
  -7   2  10        0.03        0.21      0.22 o 
  -6   2  10       18.80       19.46      0.35 o 
  -5   2  10       26.78       26.56      0.54 o 
  -4   2  10       41.82       39.79      0.57 o 
  -3   2  10      150.94      150.05      1.41 o 
  -2   2  10       43.78       51.49      0.85 o 
  -1   2  10       10.06       11.30      0.39 o 
   0   2  10      139.12      140.01      1.27 o 
   1   2  10       64.55       60.33      0.64 o 
   2   2  10       20.54       19.05      0.34 o 
   3   2  10       18.11       16.19      0.28 o 
   4   2  10       71.20       69.73      0.63 o 
   5   2  10        0.36        1.07      0.22 o 
   6   2  10        7.12        7.75      0.36 o 
  -7   3  10        4.39        4.99      0.39 o 
  -6   3  10        7.36        7.71      0.39 o 
  -5   3  10       18.05       15.69      0.30 o 
  -4   3  10       24.76       21.65      0.43 o 
  -3   3  10        6.99        8.10      0.35 o 
  -2   3  10       20.59       19.75      0.49 o 
  -1   3  10        4.23        3.70      0.30 o 
   0   3  10      193.59      196.44      1.89 o 
   1   3  10       35.66       34.34      0.45 o 
   2   3  10        2.83        3.41      0.20 o 
   3   3  10       65.72       63.06      0.68 o 
   4   3  10        0.81        0.40      0.18 o 
   5   3  10        3.43        3.58      0.32 o 
   6   3  10        4.33        4.39      0.34 o 
  -6   4  10       16.66       15.83      0.49 o 
  -5   4  10        6.52        6.62      0.81 o 
  -4   4  10        5.36        5.39      0.32 o 
  -3   4  10        7.74        9.29      0.38 o 
  -2   4  10        1.39        1.46      0.35 o 
  -1   4  10      193.85      175.04      1.44 o 
   0   4  10        1.39        1.56      0.18 o 
   1   4  10        3.50        4.39      0.33 o 
   2   4  10        0.19        0.12      0.16 o 
   3   4  10       13.90       14.21      0.37 o 
   4   4  10        6.22        5.74      0.26 o 
   5   4  10        8.41        8.11      0.45 o 
  -6   5  10        2.29        1.72      0.52 o 
  -5   5  10       11.20       12.96      0.45 o 
  -4   5  10       15.70       16.72      0.57 o 
  -3   5  10        8.09        7.97      0.43 o 
  -2   5  10       25.84       27.40      0.42 o 
  -1   5  10        0.84        1.73      0.20 o 
   0   5  10        5.25        5.73      0.29 o 
   1   5  10        4.55        4.57      0.27 o 
   2   5  10       11.50        9.62      0.37 o 
   3   5  10       56.16       57.24      0.97 o 
   4   5  10        0.73        0.61      0.17 o 
  -4   6  10       14.15       15.42      0.65 o 
  -3   6  10       13.72       14.76      0.61 o 
  -2   6  10        3.19        3.49      0.41 o 
  -1   6  10        2.35        2.49      0.28 o 
   0   6  10        5.08        4.89      0.33 o 
   1   6  10       15.70       16.71      0.57 o 
   2   6  10       18.03       19.12      0.47 o 
   3   6  10        3.55        3.23      0.49 o 
  -2   7  10        8.53        7.98      0.66 o 
  -1   7  10        7.50        8.31      0.88 o 
   0   7  10       20.09       20.17      0.58 o 
   1   7  10       17.80       19.57      0.63 o 
  -7   0  11        5.27        5.32      0.48 o 
  -6   0  11       55.00       56.12      1.60 o 
  -5   0  11       13.78       12.44      0.88 o 
  -4   0  11       65.78       71.79      1.76 o 
  -3   0  11        0.02        0.39      0.14 o 
  -2   0  11      308.80      319.24      3.12 o 
  -1   0  11        4.83        6.18      0.52 o 
   0   0  11       34.26       31.19      0.66 o 
   1   0  11       99.84      101.90      1.51 o 
   2   0  11       22.98       20.72      0.76 o 
   3   0  11       85.47       78.41      1.00 o 
   4   0  11        0.82        1.57      0.24 o 
   5   0  11        7.99        7.44      0.36 o 
   6   0  11        1.87        1.17      0.79 o 
  -7   1  11       10.74       11.42      0.53 o 
  -6   1  11       16.64       16.28      0.59 o 
  -5   1  11       10.98       10.81      0.37 o 
  -4   1  11       10.72       10.17      0.60 o 
  -3   1  11      214.53      231.65      2.06 o 
  -2   1  11      122.66      115.81      1.46 o 
  -1   1  11      101.63      101.26      0.86 o 
   0   1  11       20.82       19.50      0.32 o 
   1   1  11        3.66        3.06      0.20 o 
   2   1  11       43.20       40.39      0.54 o 
   3   1  11       12.83       10.92      0.29 o 
   4   1  11        3.49        3.33      0.27 o 
   5   1  11        9.16        9.19      0.32 o 
   6   1  11        0.68        0.41      0.51 o 
  -7   2  11       12.78       12.47      0.46 o 
  -6   2  11       11.25       11.19      0.45 o 
  -5   2  11       15.55       13.92      0.40 o 
  -4   2  11       20.72       18.69      0.38 o 
  -3   2  11      206.33      196.31      1.84 o 
  -2   2  11      235.47      235.35      2.53 o 
  -1   2  11       28.73       30.10      0.60 o 
   0   2  11       49.68       48.80      0.57 o 
   1   2  11      105.86       97.76      0.95 o 
   2   2  11        8.74        7.79      0.33 o 
   3   2  11        5.98        6.40      0.26 o 
   4   2  11        2.91        2.80      0.24 o 
   5   2  11        1.30        0.60      0.34 o 
   6   2  11        0.30        0.51      0.53 o 
  -7   3  11        2.86        3.01      0.35 o 
  -6   3  11       54.67       53.72      0.77 o 
  -5   3  11       14.30       14.78      0.42 o 
  -4   3  11       13.40       15.70      0.40 o 
  -3   3  11       41.26       31.18      0.53 o 
  -2   3  11        0.02        0.40      0.24 o 
  -1   3  11        3.45        2.52      0.30 o 
   0   3  11       25.52       24.84      0.49 o 
   1   3  11        0.42        0.49      0.18 o 
   2   3  11       24.01       24.82      0.41 o 
   3   3  11        6.02        6.11      0.23 o 
   4   3  11        5.47        5.66      0.23 o 
   5   3  11        1.79        2.17      0.30 o 
  -6   4  11       53.69       54.79      0.80 o 
  -5   4  11        9.83        9.98      0.43 o 
  -4   4  11       12.86       13.33      0.42 o 
  -3   4  11       46.03       43.38      0.68 o 
  -2   4  11        2.32        1.14      0.32 o 
  -1   4  11       22.57       18.48      0.50 o 
   0   4  11       62.96       56.88      0.79 o 
   1   4  11        5.74        5.91      0.33 o 
   2   4  11        0.21        0.11      0.15 o 
   3   4  11        6.30        6.93      0.33 o 
   4   4  11        3.57        3.46      0.21 o 
   5   4  11       18.38       19.90      0.80 o 
  -5   5  11        0.61        0.36      0.29 o 
  -4   5  11        7.43        8.44      0.42 o 
  -3   5  11        1.98        2.89      0.49 o 
  -2   5  11        0.00        0.19      0.29 o 
  -1   5  11        0.76        0.70      0.24 o 
   0   5  11        6.96        7.02      0.38 o 
   1   5  11       10.26       10.07      0.44 o 
   2   5  11       11.79       12.09      0.42 o 
   3   5  11        1.09        1.49      0.29 o 
   4   5  11        1.89        2.14      0.45 o 
  -4   6  11        0.82        0.60      0.32 o 
  -3   6  11        5.41        6.41      0.49 o 
  -2   6  11        0.89        1.31      0.40 o 
  -1   6  11        0.75        0.38      0.38 o 
   0   6  11        6.73        6.89      0.53 o 
   1   6  11        1.04        1.39      0.31 o 
   2   6  11       16.64       17.03      0.46 o 
   3   6  11       15.15       15.92      0.48 o 
  -1   7  11        0.01        0.24      0.42 o 
  -7   0  12        0.10       -0.06      0.30 o 
  -6   0  12        9.16        9.26      1.31 o 
  -5   0  12       12.42       13.39      0.92 o 
  -4   0  12        5.10        6.37      0.76 o 
  -3   0  12       79.01       72.97      2.44 o 
  -2   0  12      276.27      269.98      2.64 o 
  -1   0  12      103.53      108.70      1.83 o 
   0   0  12       17.04       14.50      0.67 o 
   1   0  12       86.48       92.64      2.12 o 
   2   0  12       16.46       14.50      0.57 o 
   3   0  12        8.63       11.22      0.37 o 
   4   0  12        5.79        5.44      0.58 o 
   5   0  12        8.44        8.48      0.55 o 
   6   0  12        0.06        0.00      0.80 o 
  -7   1  12        1.25        0.78      0.33 o 
  -6   1  12        7.23        7.42      0.46 o 
  -5   1  12        9.99        8.99      0.48 o 
  -4   1  12       21.92       21.33      0.47 o 
  -3   1  12       18.69       19.31      0.37 o 
  -2   1  12       65.88       69.48      1.00 o 
  -1   1  12       49.72       45.73      0.63 o 
   0   1  12       70.51       68.93      0.83 o 
   1   1  12       41.52       41.56      0.53 o 
   2   1  12       10.62       11.79      0.31 o 
   3   1  12       22.07       20.89      0.46 o 
   4   1  12        7.14        8.07      0.30 o 
   5   1  12        5.23        5.84      0.56 o 
   6   1  12        1.19        1.21      0.58 o 
  -7   2  12        1.20        0.86      0.38 o 
  -6   2  12        2.82        1.81      0.64 o 
  -5   2  12       32.12       34.44      0.58 o 
  -4   2  12        4.45        3.83      0.26 o 
  -3   2  12       94.17       81.36      0.97 o 
  -2   2  12       85.32       79.84      1.32 o 
  -1   2  12       53.28       52.57      0.84 o 
   0   2  12       91.64       78.40      1.07 o 
   1   2  12       46.28       47.10      0.62 o 
   2   2  12       51.05       50.12      0.63 o 
   3   2  12        1.99        1.55      0.19 o 
   4   2  12        3.52        3.59      0.21 o 
   5   2  12        0.82        0.45      0.26 o 
  -6   3  12       13.93       15.39      0.67 o 
  -5   3  12       26.22       25.49      0.51 o 
  -4   3  12        0.86        0.83      0.25 o 
  -3   3  12        5.52        6.92      0.32 o 
  -2   3  12        0.50        0.54      0.26 o 
  -1   3  12       51.65       48.24      0.77 o 
   0   3  12       21.12       20.66      0.61 o 
   1   3  12       34.57       32.65      0.51 o 
   2   3  12       14.18       15.14      0.44 o 
   3   3  12        6.26        6.62      0.27 o 
   4   3  12        3.53        4.03      0.25 o 
   5   3  12        4.04        4.07      0.42 o 
  -6   4  12        3.41        2.40      0.77 o 
  -5   4  12        1.46        1.20      0.29 o 
  -4   4  12        4.92        5.85      0.39 o 
  -3   4  12       41.23       36.35      0.66 o 
  -2   4  12        4.75        4.62      0.42 o 
  -1   4  12       11.29       11.32      0.62 o 
   0   4  12       42.64       35.32      0.65 o 
   1   4  12       10.82       13.80      0.43 o 
   2   4  12        4.36        4.60      0.26 o 
   3   4  12        5.45        6.25      0.27 o 
   4   4  12        8.98        7.85      0.44 o 
  -5   5  12        7.11        7.49      0.44 o 
  -4   5  12       11.33       10.64      0.66 o 
  -3   5  12        3.39        4.24      0.43 o 
  -2   5  12        9.23       11.41      0.78 o 
  -1   5  12        5.74        5.98      0.43 o 
   0   5  12        4.05        3.54      0.42 o 
   1   5  12        1.49        1.20      0.32 o 
   2   5  12       49.51       51.70      0.86 o 
   3   5  12        5.64        6.11      0.35 o 
  -3   6  12       12.40       12.73      0.71 o 
  -2   6  12        1.92        2.27      0.38 o 
  -1   6  12       11.50       13.89      0.59 o 
   0   6  12        3.81        3.04      0.42 o 
   1   6  12       18.33       18.43      0.59 o 
   2   6  12        2.51        2.70      0.40 o 
  -7   0  13        5.19        6.04      0.82 o 
  -6   0  13        3.34        1.85      0.66 o 
  -5   0  13       11.25       11.80      1.45 o 
  -4   0  13       71.06       67.16      1.84 o 
  -3   0  13        0.01        0.04      0.08 o 
  -2   0  13       16.38       16.20      0.34 o 
  -1   0  13      657.72      654.28      8.70 o 
   0   0  13       10.19        7.87      0.59 o 
   1   0  13       10.62        8.94      0.48 o 
   2   0  13        1.86        1.51      0.26 o 
   3   0  13       85.65       81.77      1.13 o 
   4   0  13       20.85       21.39      0.48 o 
   5   0  13       12.62       12.39      1.38 o 
  -7   1  13        3.58        2.53      0.98 o 
  -6   1  13        5.43        5.32      0.52 o 
  -5   1  13        4.32        4.38      0.65 o 
  -4   1  13       19.95       21.78      0.48 o 
  -3   1  13       29.99       27.34      0.45 o 
  -2   1  13       27.92       27.02      0.46 o 
  -1   1  13       56.93       52.90      0.55 o 
   0   1  13      156.52      146.50      1.37 o 
   1   1  13       78.64       78.12      0.91 o 
   2   1  13        1.35        1.35      0.28 o 
   3   1  13       30.97       31.66      0.51 o 
   4   1  13        6.60        7.39      0.36 o 
   5   1  13        1.72        1.42      0.28 o 
  -6   2  13        9.21        9.86      0.42 o 
  -5   2  13        6.25        6.67      0.42 o 
  -4   2  13        7.68        6.93      0.31 o 
  -3   2  13       13.77       14.11      0.57 o 
  -2   2  13       22.97       20.33      0.76 o 
  -1   2  13       40.58       40.70      0.78 o 
   0   2  13       17.50       15.21      0.35 o 
   1   2  13       63.19       60.11      0.78 o 
   2   2  13       28.61       24.12      0.48 o 
   3   2  13       13.99       13.73      0.36 o 
   4   2  13        4.37        3.97      0.24 o 
   5   2  13        1.33        1.08      0.43 o 
  -6   3  13       12.95       11.90      0.47 o 
  -5   3  13       17.29       16.42      0.46 o 
  -4   3  13        0.12        0.12      0.21 o 
  -3   3  13       11.31       10.42      0.38 o 
  -2   3  13       13.32       12.16      0.59 o 
  -1   3  13       26.31       25.41      0.62 o 
   0   3  13       79.39       71.58      1.04 o 
   1   3  13       17.45       15.85      0.34 o 
   2   3  13       13.16       12.50      0.35 o 
   3   3  13        1.39        1.35      0.26 o 
   4   3  13        3.12        3.05      0.21 o 
  -5   4  13       11.81       12.32      0.48 o 
  -4   4  13       17.85       18.48      0.51 o 
  -3   4  13       12.85       12.50      0.46 o 
  -2   4  13        1.72        2.20      0.36 o 
  -1   4  13        2.03        1.53      0.40 o 
   0   4  13       18.58       17.56      0.56 o 
   1   4  13        6.66        7.44      0.43 o 
   2   4  13        7.86        7.86      0.38 o 
   3   4  13        5.51        6.16      0.39 o 
   4   4  13        3.70        4.31      0.42 o 
  -4   5  13       40.12       42.81      0.79 o 
  -3   5  13       10.38       10.25      0.47 o 
  -2   5  13       23.44       25.41      0.74 o 
  -1   5  13       28.20       29.01      0.71 o 
   0   5  13       15.77       17.82      0.61 o 
   1   5  13       10.69       11.55      0.53 o 
   2   5  13        6.15        6.90      0.51 o 
   3   5  13       12.94       14.19      0.49 o 
  -2   6  13        9.82        9.54      0.67 o 
  -1   6  13       10.14       12.28      0.64 o 
   0   6  13       16.72       17.29      0.63 o 
   1   6  13        4.73        5.14      0.54 o 
  -6   0  14        1.08        1.34      0.70 o 
  -5   0  14        4.61        4.96      0.82 o 
  -4   0  14        0.80        1.13      0.64 o 
  -3   0  14       83.41       87.31      2.23 o 
  -2   0  14       14.58       13.57      0.60 o 
  -1   0  14        5.04        5.79      0.68 o 
   0   0  14      147.97      148.47      2.20 o 
   1   0  14        3.45        3.32      0.43 o 
   2   0  14       44.90       39.57      0.80 o 
   3   0  14       23.72       21.02      0.53 o 
   4   0  14        6.88        6.03      1.57 o 
   5   0  14        1.91       -0.02      0.52 o 
  -6   1  14       11.85       12.80      0.68 o 
  -5   1  14        2.19        2.12      0.43 o 
  -4   1  14       12.09       12.83      0.43 o 
  -3   1  14        6.50        7.13      0.28 o 
  -2   1  14       24.22       23.88      0.45 o 
  -1   1  14       80.96       74.08      1.67 o 
   0   1  14       72.83       68.99      0.93 o 
   1   1  14       37.27       36.44      0.59 o 
   2   1  14      105.58      103.10      1.39 o 
   3   1  14       12.38       13.64      0.46 o 
   4   1  14       16.00       15.02      0.38 o 
   5   1  14        0.15        0.03      0.18 o 
  -6   2  14        3.68        2.69      0.52 o 
  -5   2  14       24.95       25.28      0.51 o 
  -4   2  14        9.68       10.11      0.35 o 
  -3   2  14       18.87       16.63      0.43 o 
  -2   2  14       28.80       27.87      0.80 o 
  -1   2  14       62.42       61.94      1.47 o 
   0   2  14       35.53       34.83      0.59 o 
   1   2  14       53.84       49.10      0.71 o 
   2   2  14       13.93       12.66      0.46 o 
   3   2  14        8.24        8.54      0.33 o 
   4   2  14        0.09        0.11      0.15 o 
  -5   3  14        0.44        0.18      0.25 o 
  -4   3  14        2.49        2.89      0.74 o 
  -3   3  14       15.05       14.31      0.55 o 
  -2   3  14        0.01        0.08      0.27 o 
  -1   3  14        0.14       -0.06      0.24 o 
   0   3  14        7.84        7.29      0.48 o 
   1   3  14        4.56        4.42      0.25 o 
   2   3  14        1.76        1.73      0.27 o 
   3   3  14       10.34       12.73      0.35 o 
   4   3  14        1.64        0.84      0.35 o 
  -5   4  14        9.08        9.41      0.49 o 
  -4   4  14       15.66       15.94      0.58 o 
  -3   4  14       26.86       29.15      1.02 o 
  -2   4  14        5.75        6.39      0.46 o 
  -1   4  14       39.26       39.05      0.77 o 
   0   4  14        4.28        4.76      0.40 o 
   1   4  14        0.55        0.54      0.27 o 
   2   4  14        1.52        1.63      0.24 o 
   3   4  14        3.87        4.50      0.28 o 
  -3   5  14        5.56        6.98      0.46 o 
  -2   5  14       20.23       22.81      0.75 o 
  -1   5  14       39.84       41.93      0.87 o 
   0   5  14       22.32       23.58      0.79 o 
   1   5  14        4.67        4.99      0.57 o 
   2   5  14        4.50        4.82      0.41 o 
  -6   0  15        4.45        4.60      0.92 o 
  -5   0  15        0.01        0.18      0.59 o 
  -4   0  15        3.85        4.78      0.87 o 
  -3   0  15        2.55        3.08      0.77 o 
  -2   0  15       14.23       15.49      0.82 o 
  -1   0  15       24.40       26.04      0.87 o 
   0   0  15       35.61       39.43      1.70 o 
   1   0  15       11.02       10.52      0.48 o 
   2   0  15       19.24       19.02      0.59 o 
   3   0  15       24.62       22.75      0.57 o 
   4   0  15        8.39        9.07      0.53 o 
  -6   1  15       16.35       15.14      0.70 o 
  -5   1  15        4.71        5.30      0.64 o 
  -4   1  15        7.68        5.68      0.52 o 
  -3   1  15       18.49       18.35      0.77 o 
  -2   1  15        8.58        8.75      0.39 o 
  -1   1  15       10.22       10.40      0.59 o 
   0   1  15       47.15       48.01      1.52 o 
   1   1  15       25.34       24.24      0.47 o 
   2   1  15       78.80       78.37      0.96 o 
   3   1  15       35.56       36.78      0.61 o 
   4   1  15        5.92        6.58      0.38 o 
  -5   2  15        4.05        4.17      0.90 o 
  -4   2  15       15.01       14.79      0.48 o 
  -3   2  15        3.76        4.79      0.39 o 
  -2   2  15        2.13        1.18      0.74 o 
  -1   2  15       24.95       26.21      0.72 o 
   0   2  15       30.48       26.68      0.50 o 
   1   2  15       26.45       25.48      0.48 o 
   2   2  15       20.55       18.81      0.92 o 
   3   2  15        3.62        2.82      0.26 o 
   4   2  15        7.42        6.52      0.86 o 
  -5   3  15        2.41        2.09      0.73 o 
  -4   3  15        3.25        3.58      0.99 o 
  -3   3  15       16.58       16.30      0.53 o 
  -2   3  15        5.84        5.87      0.49 o 
  -1   3  15       14.10       14.15      0.58 o 
   0   3  15        0.31        0.26      0.28 o 
   1   3  15        6.42        5.98      0.33 o 
   2   3  15        3.50        4.29      0.27 o 
   3   3  15        0.12        0.07      0.18 o 
  -4   4  15       20.28       22.01      0.63 o 
  -3   4  15       21.92       21.52      0.57 o 
  -2   4  15       34.50       38.28      0.83 o 
  -1   4  15       10.51       11.87      0.59 o 
   0   4  15        8.99        9.04      0.48 o 
   1   4  15        2.64        1.71      0.79 o 
   2   4  15        6.62        6.40      0.31 o 
  -2   5  15        2.21        1.37      0.43 o 
  -1   5  15        5.58        7.00      0.53 o 
   0   5  15        8.10        8.72      0.77 o 
   1   5  15        0.05        0.24      0.30 o 
  -5   0  16       19.98       22.66      1.38 o 
  -4   0  16        5.34        6.39      0.98 o 
  -3   0  16        5.23        6.57      1.51 o 
  -2   0  16        3.48        3.03      2.14 o 
  -1   0  16        0.16        0.12      0.21 o 
   0   0  16        0.59        0.47      0.23 o 
   1   0  16        2.62        2.20      0.85 o 
   2   0  16       50.99       54.55      1.60 o 
   3   0  16        2.31        1.77      0.62 o 
  -5   1  16        5.05        4.03      3.15 o 
  -4   1  16       11.53       13.63      0.67 o 
  -3   1  16       16.92       17.41      0.71 o 
  -2   1  16       23.12       25.27      0.69 o 
  -1   1  16       19.65       18.54      0.65 o 
   0   1  16        2.07        1.99      0.28 o 
   1   1  16        9.52        9.78      0.42 o 
   2   1  16        1.85        1.87      0.46 o 
   3   1  16       29.97       30.70      0.60 o 
  -5   2  16        3.03        2.33      0.51 o 
  -4   2  16       11.48       12.15      0.58 o 
  -3   2  16        2.43        2.14      0.48 o 
  -2   2  16        1.31        0.89      0.36 o 
  -1   2  16        1.91        2.06      0.42 o 
   0   2  16       12.02       11.48      0.55 o 
   1   2  16        9.26        7.40      0.31 o 
   2   2  16       15.93       14.57      0.43 o 
   3   2  16        5.49        5.64      0.33 o 
  -4   3  16       14.62       14.48      0.49 o 
  -3   3  16       10.09       11.42      0.44 o 
  -2   3  16       15.95       18.15      0.68 o 
  -1   3  16        3.99        3.23      0.41 o 
   0   3  16        0.25        0.31      0.30 o 
   1   3  16        2.64        1.39      0.46 o 
   2   3  16        7.33        6.89      0.33 o 
  -3   4  16        3.29        4.34      0.46 o 
  -2   4  16        6.70        6.52      0.52 o 
  -1   4  16       17.17       19.84      0.66 o 
   0   4  16        5.41        4.91      0.44 o 
   1   4  16        7.51        7.07      0.64 o 
  -4   0  17       72.87       79.03      2.50 o 
  -3   0  17       12.31       13.65      1.20 o 
  -2   0  17        1.58        1.61      0.77 o 
  -1   0  17        7.34        8.27      0.82 o 
   0   0  17       20.87       19.74      0.65 o 
   1   0  17        2.96        2.77      0.90 o 
   2   0  17        2.74        1.17      0.50 o 
   3   0  17       15.33       17.52      0.72 o 
  -4   1  17        3.68        2.64      2.31 o 
  -3   1  17        9.56        9.53      0.72 o 
  -2   1  17        0.50        0.80      0.54 o 
  -1   1  17       13.40       13.43      0.64 o 
   0   1  17        4.40        3.64      0.46 o 
   1   1  17        4.49        4.01      0.74 o 
   2   1  17        6.73        7.48      0.37 o 
  -4   2  17       33.86       32.77      1.01 o 
  -3   2  17        0.20        0.16      0.38 o 
  -2   2  17       23.15       24.25      0.60 o 
  -1   2  17       11.71       11.48      0.70 o 
   0   2  17        5.21        4.56      1.62 o 
   1   2  17        3.81        3.19      1.20 o 
   2   2  17        2.34        2.15      0.60 o 
  -3   3  17       14.50       15.98      0.51 o 
  -2   3  17        9.15        9.63      0.60 o 
  -1   3  17        1.82        2.49      0.43 o 
   0   3  17        7.17        6.75      0.50 o 
   1   3  17        0.76        0.80      0.32 o 
  -3   0  18        5.87        4.96      1.05 o 
  -2   0  18        6.57        6.26      1.65 o 
  -1   0  18        6.49        7.14      1.00 o 
   0   0  18       15.25       18.23      1.87 o 
   1   0  18       11.29       10.28      0.57 o 
  -3   1  18        1.73        1.64      0.59 o 
  -2   1  18        0.24        0.41      0.42 o 
  -1   1  18        0.06        0.25      0.41 o 
   0   1  18        1.95        1.48      0.43 o 
   1   1  18        3.62        1.31      1.03 o 
  -3   2  18       42.27       43.71      1.14 o 
  -2   2  18       18.98       21.13      0.96 o 
  -1   2  18       27.52       27.47      0.88 o 
   0   2  18        0.51        0.34      0.37 o 
   1   2  18        1.87        1.11      0.93 o 
  -1   0  19        1.67        1.97      0.88 o 
                                                 
